# Supplementary material for: Affective Meaning, Concreteness, and Subjective Frequency Norms for Indonesian Words
Source: Front Psychol. 2016 Dec 6;7:1907. doi: 10.3389/fpsyg.2016.01907 (PMC5138238; doi:10.3389/fpsyg.2016.01907)
Supplement: Supplementary file 1 [file Data_Sheet_1.XLSX]

## Sheet: General
No	Words (Indonesian)	Words (English)	ALL_Valence_N	ALL_Valence_Mean	ALL_Valence_SD	ALL_Arousal_N	ALL_Arousal_Mean	ALL_Arousal_SD	ALL_Dominance_N	ALL_Dominance_Mean	ALL_Dominance_SD	ALL_Predictability_N	ALLPredictability_Mean	ALL_Predictability_SD	ALL_Concreteness_N	ALL_Concreteness_Mean	ALL_Concreteness_SD	ALL_Frequency_N	ALL_Frequency_Mean	ALL_Frequency_SD
1	abang	elder brother	56	6.48214	1.91635	69	4.65217	2.52532	82	5.63415	2.10533	68	6.86765	2.11536	70	3.12857	2.02106	61	6.36066	2.39467
2	aborsi	abortion	56	2.55357	1.57156	69	5.5942	2.11659	82	5.41463	2.36722	68	4.17647	2.6874	70	3.92857	2.30514	61	4.27869	2.138
3	abu	ash	56	3.875	1.47787	69	3.97101	1.65361	82	4.5	2.21248	68	5.92647	2.22144	70	3.2	2.21065	61	5	2.26569
4	acar	pickles	56	5.07143	1.76694	69	3.49275	1.82001	82	5.13415	2.29203	68	6.51471	2.11951	70	3.25714	1.94628	61	5.11475	1.98409
5	acara	agenda, program, judicial procedure	56	5.71429	2.15503	69	4.05797	2.0356	82	5.21951	2.05495	68	6.47059	2.10522	70	4.02857	2.23264	61	6.86885	1.94487
6	adat	custom, tradition, manners	56	5.92857	1.88638	69	4.69565	2.06728	82	5.57317	2.39356	68	6.20588	2.09162	70	4.8	2.3006	61	5.4918	1.60855
7	aerobik	aerobic	56	5.46429	2.00875	69	4.52174	1.71163	82	5.28049	1.93904	68	5.95588	2.53002	70	3.82857	1.92596	61	4.91803	2.17022
8	agar-agar	jelly	56	5.58929	1.97048	69	4.17391	2.17578	82	5.43902	2.18919	68	6.64706	1.93757	70	3.38571	1.95079	61	5.67213	2.006
9	agresif	aggressive	56	4.21429	2.03349	69	6.26087	1.78764	82	5.47561	2.52506	68	5.41176	2.26745	70	4.94286	2.3212	61	6.11475	2.09044
10	air	water	56	5.71429	2.29398	69	3.71014	2.07295	82	5.40244	2.28716	68	6.63235	2.13642	70	3	1.98545	61	6.81967	2.03722
11	air terjun	waterfall	56	5.78571	1.9042	69	4.47826	2.58735	82	5.30488	2.15847	68	6.33824	2.2368	70	3.11429	2.068	61	5.01639	2.14081
12	akal	mind, intellect, reason	56	6.17857	1.75921	69	5.07246	2.19169	82	6.34146	2.05612	68	6.11765	2.36599	70	5.55714	2.66831	61	5.78689	2.38827
13	aksi	action	56	6.10714	1.6589	69	5.05797	2.23531	82	5.57317	2.14896	68	6.04412	2.18839	70	4.6	2.61767	61	5.01639	2.20976
14	akta	official document	56	4.98214	1.43326	69	3.7971	2.02615	82	5.65854	2.1443	68	6.04412	1.97321	70	3.35714	2.29704	61	4.77049	1.96972
15	aktivis	activist	56	5.94643	2.05753	69	4.56522	2.30395	82	5.7439	1.87782	68	5.85294	2.38318	70	4.01429	1.92235	61	5.78689	2.18415
16	alam	nature	56	6.19643	2.52565	69	4.92754	2.27725	82	5.20732	2.46325	68	6.41176	2.48118	70	3.97143	2.34658	61	6.01639	2.21729
17	alami	natural	56	6.69643	1.54825	69	4.36232	2.25552	82	5.5	2.07424	68	6.33824	2.35385	70	4.91429	2.3015	61	6.03279	2.09736
18	alasan	reason, excuse, alibi	56	4.75	1.60963	69	4.66667	2.17382	82	5.35366	2.13941	68	6.32353	2.22899	70	5.41429	2.45831	61	5.90164	2.43382
19	alat	tool, instrument, device	56	5.03571	1.64	69	3.88406	1.90615	82	5.65854	2.05011	68	5.85294	2.21437	70	3.45714	2.06198	61	5.98361	2.23228
20	alergi	allergy	56	2.83929	1.53477	69	4.66667	2.16704	82	4.67073	2.34681	68	5.60294	2.37612	70	4.47143	2.44191	61	5.7377	2.03225
21	alis	eyebrow	56	4.76786	1.84874	69	3.84058	2.05529	82	5.4878	2.0138	68	7	1.83661	70	3.12857	2.06364	61	5.55738	2.07786
22	aljabar	algebra	56	4.96429	2.03572	69	4.57971	1.98083	82	5.64634	2.06901	68	5.07353	2.62773	70	4.64286	2.49077	61	4.7541	2.2705
23	alkohol	alcohol	56	4.35714	2.21916	69	4.88406	1.94434	82	5.67073	2.22807	68	5.52941	2.34661	70	3.28571	2.10688	61	5.08197	2.45829
24	alun-alun	town square	56	4.98214	1.89248	69	4.84058	1.96007	82	5.40244	1.85166	68	5.76471	2.48048	70	3.71429	2.11374	61	4.62295	2.09096
25	aman	safe	56	6.67857	1.98272	69	4.92754	1.95778	82	5.7439	2.32968	68	6.91176	1.99802	70	5.98571	2.2618	61	5.98361	2.47986
26	ambisi	ambition	56	5.89286	1.91338	69	5.04348	2.00319	82	5.7439	2.2652	68	6.39706	2.03066	70	5.08571	2.40617	61	5.90164	2.06321
27	ambisius	ambitious	56	5.30357	2.05311	69	5.34783	2.25458	82	5.62195	2.1639	68	6.39706	2.14504	70	5.48571	1.91669	61	5.54098	2.03776
28	amis	fishy, putrid	56	3.10714	1.84567	69	5.14493	2.04562	82	5	2.0608	68	5.17647	2.33686	70	4.75714	2.0951	61	4.7541	2.21853
29	amok	amuck, rage violently	56	3.94643	1.8918	69	6.10145	1.90313	82	4.79268	1.74085	68	4	2.23273	70	4.95714	1.44899	61	3.47541	1.85837
30	amoral	unscrupulous	56	2.83929	1.77638	69	5.78261	2.02825	82	5.23171	2.03245	68	4.70588	2.60344	70	6.25714	2.06198	61	4.16393	2.15391
31	anak	child	56	6.30357	2.12277	69	5.08696	2.32467	82	5.43902	2.08521	68	6.22059	2.12199	70	2.94286	1.98462	61	6.27869	2.53069
32	anak-anak	children	56	6.60714	1.55714	69	5.27536	2.16852	82	5.46341	2.28357	68	6.17647	2.39988	70	3.27143	1.92558	61	6.31148	2.29885
33	ancaman	threat	56	2.82143	1.50281	69	5.89855	2.14986	82	4.95122	2.19934	68	4.77941	2.65895	70	5.25714	2.11061	61	5.44262	1.96235
34	aneh	strange, weird	56	4.46429	1.93498	69	4.57971	2.13104	82	4.89024	2.08467	68	6	2.16485	70	6.34286	2.46062	61	5.7377	2.41455
35	anggun	elegant, graceful	56	6.32143	1.65262	69	4.43478	1.84294	82	5.56098	2.01903	68	6.64706	2.39256	70	6.38571	2.19547	61	5.14754	2.19724
36	anggur	wine	56	5.83929	1.85646	69	4.50725	2.5646	82	5.68293	2.07797	68	5.73529	2.66328	70	3.01429	2.31875	61	5.7541	2.399
37	angin	wind	56	4.98214	2.0932	69	3.88406	2.43465	82	5.14634	2.54889	68	6.73529	1.60798	70	4.18571	2.20206	61	5.90164	2.55411
38	anjing	dog	56	4.69643	2.38876	69	4.57971	2.11024	82	5.31707	2.11915	68	5.47059	2.55372	70	2.7	1.75574	61	5.90164	2.30727
39	anjing kecil	small dog	56	5.48214	1.86831	69	4.56522	2.11074	82	4.76829	2.35335	68	5.88235	2.2628	70	3.18571	2.32997	61	5.03279	2.34497
40	antarnegara	international	56	5.41071	1.52288	69	4.31884	2.32943	82	5.2439	2.17483	68	5.79412	2.42228	70	6.11429	2.42297	61	4.70492	2.0924
41	api	fire	56	4.57143	1.84743	69	4.63768	2.10022	82	4.91463	2.20662	68	5.16176	2.47742	70	3.18571	2.34856	61	5.96721	2.40809
42	arah	direction	56	5.25	1.93766	69	4.50725	1.98245	82	5.97561	2.11389	68	5.54412	2.24894	70	5.77143	2.32922	61	5.7541	2.30692
43	arang	charcoal	56	4.73214	1.34152	69	4.08696	2.04895	82	4.84146	2.19128	68	6.07353	2.32004	70	3.17143	1.99979	61	5.2459	2.03024
44	arif	wise, clever	56	5.85714	2.02196	69	3.84058	2.19373	82	5.7439	1.81768	68	6.23529	2.24019	70	5.68571	2.3253	61	5.06557	2.29397
45	aritmetika	arithmetic	56	4.58929	2.05184	69	4.98551	2.31042	82	5.34146	2.23452	68	4.26471	2.1553	70	6.21429	2.47827	61	4.21311	2.09853
46	arogan	arrogant	56	3.71429	1.9042	69	5.52174	2.35527	82	5.07317	2.31357	68	4.86765	2.49719	70	5.54286	2.37551	61	4.63934	2.13723
47	asam	sour, acid	56	4.05357	1.57734	69	4.89855	1.89539	82	5.17073	2.26517	68	6.22059	2.2911	70	4.07143	2.44547	61	5.62295	2.25214
48	asap	smoke, fumes	56	3.96429	1.66203	69	5.2029	2.13224	82	4.91463	2.15568	68	5.48529	2.56552	70	2.87143	1.94803	61	5.78689	2.26653
49	asing	strange, foreign, remote, different	56	4.26786	1.70017	69	5.05797	2.14808	82	4.78049	2.3202	68	6.05882	2.03611	70	4.84286	2.35067	61	5.98361	2.29123
50	asmara	romantic love	56	7.07143	1.37321	69	5.6087	2.17078	82	5.4878	2.4152	68	5.63235	2.36835	70	5.4	2.19618	61	5.67213	1.92112
51	astronot	astronaut	56	6.08929	1.39188	69	4.21739	2.4124	82	5.37805	1.88981	68	5.88235	2.06267	70	3.48571	1.90151	61	4.13115	2.1869
52	asyik	fun	56	6.69643	1.73645	69	6.15942	1.945	82	5.76829	2.08047	68	6.64706	2.32292	70	5.41429	2.20338	61	5.83607	2.33224
53	atletik	athletics	56	5.91071	1.56411	69	4.50725	2.03371	82	5.56098	2.06737	68	5.86765	2.04359	70	4	1.90347	61	5.03279	1.99973
54	atmosfer	atmosphere	56	5.85714	2.09266	69	4.17391	2.14172	82	5.08537	2.1035	68	5.52941	2.42173	70	4.45714	2.22428	61	4.93443	1.87855
55	awan	cloud	56	5.48214	1.76832	69	4.17391	2.19596	82	5.20732	2.308	68	6.20588	2.263	70	3.75714	2.20957	61	6.2459	2.14208
56	ayah	father	56	6.96429	1.73692	69	5.04348	2.42193	82	5.20732	2.44312	68	6.36765	2.62539	70	3.25714	2.19806	61	6.2623	2.35161
57	babi	pig	56	4.03571	2.18228	69	5.30435	2.11649	82	5.20732	2.14728	68	5.35294	2.51423	70	2.17143	1.48394	61	4.62295	2.32497
58	badai	storm	56	3.16071	1.72444	69	5.52174	2.03361	82	4.90244	2.39655	68	5.32353	2.58838	70	3.95714	2.03901	61	5.18033	2.14094
59	badan	body	56	5.44643	1.38721	69	4.33333	2.12594	82	5.5	2.21248	68	6.41176	2.49917	70	2.2	1.68196	61	5.81967	2.27675
60	bagian	part, share	56	5.75	1.98403	69	4.04348	2.19247	82	5.59756	2.04191	68	6.82353	1.80332	70	4.62857	2.38456	61	5.63934	2.34544
61	bagus	fine, good, nice	56	5.96429	2.35846	69	6.27536	2.31925	82	5.81707	2.27779	68	6.67647	2.16099	70	5.85714	2.46298	61	6.4918	2.11047
62	bahagia	happy	56	6.21429	2.67456	69	6.4058	2.09565	82	6.14634	2.13797	68	6.35294	2.83246	70	5.75714	2.30586	61	6.39344	2.02714
63	bahasa	language	56	5.91071	2.16817	69	4.42029	2.1172	82	5.93902	2.11022	68	7	1.91615	70	5.38571	2.3853	61	5.98361	2.30573
64	bahaya	danger, peril	56	3.32143	1.58524	69	6.07246	1.75163	82	5.15854	2.16293	68	5.45588	2.53002	70	4.97143	2.04281	61	5.67213	2.22652
65	baik	good, fine, kind	56	6.91071	1.96586	69	5.55072	2.21981	82	6.10976	2.3201	68	6.63235	2.43669	70	5.55714	2.71141	61	6.27869	2.49754
66	bajing	squirrel	56	4.69643	1.99927	69	4.63768	2.14867	82	4.89024	1.9052	68	4.73529	2.47747	70	3.41429	2.16355	61	4.18033	2.17951
67	bajingan	bastard, scoundrel, thief	56	2.42857	1.61647	69	7	1.87867	82	5.17073	1.9988	68	4.75	2.57644	70	5.3	2.28638	61	4.34426	2.17474
68	bak	basin, vessel, tub	56	4.625	1.73271	69	4.3913	2.30866	82	5.20732	2.1125	68	6.02941	2.20563	70	3.21429	2.15281	61	5.27869	2.25929
69	bakat	talent, trail, sign	56	6.33929	1.82186	69	6.21739	2.26787	82	5.73171	2.2446	68	5.80882	2.60457	70	5.32857	2.37573	61	6.32787	2.03077
70	balai kota	town meeting hall	56	5.08929	1.58718	69	3.84058	1.69448	82	5.28049	2.26773	68	5.82353	2.50933	70	3.44286	1.86994	61	4.90164	2.35021
71	banci	queer, sissy	56	2.60714	1.43563	69	6.02899	2.22929	82	4.89024	2.39859	68	4.79412	2.52485	70	3.68571	2.03265	61	4.88525	2.25165
72	bandara	airport	56	5.16071	1.92379	69	5.17391	2.307	82	5.30488	2.18688	68	6.17647	2.34324	70	2.97143	2.20652	61	5.77049	2.44536
73	bangga	proud	56	6.89286	1.53361	69	6.10145	1.8641	82	5.84146	1.99053	68	6.51471	2.1888	70	5.3	2.14239	61	6.06557	2.24995
74	bangkai	carcass, corpse	56	2.55357	1.43868	69	4.31884	2.26542	82	4.64634	2.19636	68	5.39706	2.22697	70	3.51429	2.23116	61	5.06557	2.30845
75	bangkrut	bankrupt, insolvent	56	2.60714	1.44824	69	5.78261	2.34439	82	4.73171	2.28818	68	5.41176	2.56983	70	4.7	1.90613	61	5.21311	2.19935
76	bangku	bench, seat	56	4.42857	1.49978	69	3.72464	1.80591	82	5.80488	1.85552	68	6.79412	2.05564	70	3.24286	2.01038	61	5.54098	2.11797
77	bangsa	nation	56	6.17857	1.83012	69	4.62319	2.22355	82	5.32927	2.48479	68	6.25	1.99533	70	4.67143	2.47141	61	5.11475	2.55668
78	bangsat	bastard, rascal	56	2.23214	1.48925	69	6.07246	1.8013	82	5.09756	2.16943	68	4.20588	2.67971	70	5.3	2.21556	61	3.91803	2.03548
79	bangun	wake up, get up	56	5.69643	1.72595	69	5	2.29449	82	5.41463	2.13698	68	7.16176	1.63552	70	4.17143	2.18009	61	6.06557	2.35845
80	banjir	flood, deluge	56	3.33929	1.31117	69	5.07246	2.04593	82	4.95122	2.1193	68	5.57353	2.52933	70	3.88571	2.4527	61	5.81967	2.18715
81	bank	bank	56	5.51786	1.47699	69	4.17391	1.74015	82	5.84146	1.94663	68	6.66176	1.95173	70	3.15714	2.01901	61	6.08197	2.01904
82	bantal	pillow, cushion	56	6.19643	1.36741	69	3.78261	2.14798	82	5.0122	2.33859	68	6.57353	2.1944	70	3.04286	2.02474	61	6.09836	2.15023
83	bantuan	aid, help, assistance	56	5.98214	1.77345	69	4.36232	2.18935	82	5.76829	2.04456	68	6.29412	2.15142	70	4.64286	2.41994	61	6.13115	1.97885
84	bar	bar, cocktail lounge	56	4.00893	1.7929	69	4.49275	1.95425	82	5.15244	2.01722	68	5.19853	2.58499	70	3.25714	2.04306	61	4.77869	2.24769
85	barang	goods, commodity	56	5.25	1.62089	69	4.14493	1.79276	82	5.81707	1.84008	68	6.69118	2.06793	70	3.18571	2.03087	61	5.98361	2.49327
86	barbel	barbell	56	4.98214	2.07576	69	4.53623	2.3046	82	5.52439	1.97656	68	5.05882	2.32368	70	3.11429	2.17057	61	4.77049	2.22406
87	batang	stem, pole, stick	56	4.78571	1.82622	69	4.15942	1.92219	82	5.64634	2.21873	68	6.58824	2.046	70	3.15714	2.13756	61	5.08197	2.51856
88	batasan	border, limitation, resctriction	56	4.92857	1.66086	69	4.2029	1.92185	82	4.9878	2.19705	68	6.16176	2.28956	70	5.11429	2.39288	61	5.57377	2.09331
89	batu	stone	56	5.05357	1.55411	69	3.7971	2.16645	82	5.57317	2.30956	68	6.85294	2.20085	70	2.9	1.96454	61	6.18033	2.17951
90	bau	scent, odor, smell	56	3	1.41421	69	5.07246	2.11659	82	5.07317	2.38193	68	5.57353	2.33287	70	4	2.25221	61	6.03279	2.15226
91	bayangan	shadow, imagination, estimation	56	4.83929	1.38534	69	3.78261	1.75625	82	4.97561	2.19975	68	6.66176	1.84156	70	4.37143	2.42075	61	5.88525	2.1687
92	bayi	baby	56	7	1.53741	69	5.2029	2.28537	82	5.68293	2.26557	68	5.20588	2.57171	70	3.14286	2.40944	61	6.57377	1.94473
93	beban	load, burden, charge	56	3.28571	1.39759	69	4.68116	1.92883	82	4.96341	2.48673	68	6.11765	2.06989	70	4.47143	2.33264	61	6.14754	2.14349
94	bebas	free	56	6.73214	1.38158	69	5.50725	2.07664	82	6.15854	2.20252	68	5.76471	2.28635	70	5.42857	2.30671	61	5.80328	2.40014
95	becek	muddy	56	3.78571	1.24629	69	4.69565	2.32824	82	5.08537	2.03792	68	6.14706	2.02422	70	3.88571	1.97479	61	5.95082	2.06096
96	bedah	surgical operation	56	4.71429	1.72378	69	4.2029	2.01888	82	5.40244	2.30865	68	6.04412	2.32079	70	4.21429	2.35841	61	5.11475	2.2368
97	bedeng	shed, barracks	56	4.60714	1.81588	69	4.18841	1.70013	82	5.40244	1.96173	68	4.77941	2.50876	70	3.24286	1.86062	61	4.22951	2.30502
98	bedil	gun, rifle	56	3.26786	1.45841	69	4.65217	2.12704	82	5.23171	2.10407	68	4.44118	2.58227	70	4.05714	2.13247	61	3.88525	2.28836
99	bekas	used	56	3.98214	1.39468	69	3.85507	1.87299	82	5.03659	2.21357	68	6.36765	2.29798	70	4.18571	2.28602	61	6.5082	1.80391
100	beku	frozen	56	4.26786	1.38158	69	4.26087	1.89156	82	4.7439	2.07758	68	6.42647	2.20119	70	3.77143	2.11394	61	5.67213	2.1581
101	belajar	study, learn	56	5.83929	1.96123	69	4.56522	1.95898	82	6.21951	2.06693	68	6.67647	1.88031	70	4.15714	2.2563	61	6.13115	2.6298
102	belati	broad-bladed knife	56	4.42857	1.63881	69	4.63768	1.98502	82	5.26829	1.90547	68	5.11765	2.39109	70	3.5	2.09727	61	3.7541	1.89434
103	belatung	maggots	56	3.01786	1.35501	69	5.10145	2.15669	82	4.5	2.3214	68	4.75	2.55901	70	3.14286	1.9433	61	4.83607	2.18465
104	benak	brain, mind	56	6.21429	1.34454	69	4.23188	2.05186	82	5.81707	2.06755	68	5.61765	2.37543	70	5.27143	2.34008	61	4.44262	2.17964
105	bencana	disaster, calamity	56	3.21429	1.63723	69	4.7971	1.97469	82	4.92683	2.40771	68	5.14706	2.78195	70	3.87143	2.03535	61	5.59016	2.24631
106	benci	hate, dislike, aversion	56	2.83929	1.44947	69	5.92754	1.75163	82	5.19512	2.34883	68	6.13235	2.13642	70	5.45714	2.39979	61	5.93443	2.31566
107	bendahara	treasurer	56	5.17857	1.50281	69	4.31884	2.17264	82	5.54878	2.32088	68	6.66176	2.09911	70	4.05714	2.26431	61	5.7541	2.2705
108	bendera	flag	56	6.08929	1.7506	69	4.31884	2.15906	82	5.5	2.21248	68	6.77941	1.97632	70	3.2	2.02592	61	5.62295	2.17688
109	bendungan	dike, dam	56	5.35714	1.31327	69	4.15942	1.93743	82	5.17073	2.02944	68	6.39706	2.15198	70	3.18571	2.00935	61	4.70492	2.15518
110	bentrokan	quarrel, clash	56	3.25	1.58688	69	4.81159	2.34066	82	4.95122	2.17677	68	5.26471	2.3348	70	4.12857	2.35859	61	4.85246	2.27183
111	beracun	poisonous, toxic	56	3.21429	1.72378	69	5.11594	1.86718	82	5.23171	2.29492	68	5.35294	2.5671	70	4.37143	2.05836	61	5.52459	1.96305
112	berahi	lust, sexual desire	56	4.10714	1.89428	69	4.63768	2.02173	82	5.14634	1.83331	68	3.57353	2.32004	70	5.44286	2.09648	61	3.96721	1.87054
113	berang	angry, furious, irate	56	3.92857	1.62768	69	5.71014	1.98599	82	5.4878	1.92606	68	5.69118	2.00936	70	4.2	2.23672	61	4.40984	2.27579
114	berani	audacious, brave, bold, courageous	56	6.41071	1.98885	69	4.63768	2.20275	82	6.13415	1.99853	68	5.58824	2.63861	70	5.45714	2.16484	61	6.19672	2.13557
115	berbagi	split out, divisible	56	6.58929	1.93322	69	4.26087	2.21394	82	5.85366	1.97592	68	6.52941	1.98103	70	5	2.15353	61	5.70492	2.08442
116	berbaring	lie down	56	5.55357	1.59453	69	3.84058	1.87572	82	5.09756	2.15802	68	6.17647	1.88427	70	3.77143	2.14119	61	5.11475	2.2368
117	berbohong	lie	56	2.96429	1.80871	69	5.89855	2.05186	82	5.46341	2.35804	68	5.52941	2.3782	70	4.92857	2.20225	61	5.60656	2.23814
118	berbudaya	cultured, civilized	56	6.5	1.84883	69	4.23188	2.04468	82	5.53659	2.24541	68	6.11765	2.19585	70	5.47143	2.2375	61	5.18033	2.06969
119	bercela	have shortcomings, have defects	56	3.71429	1.61487	69	4.75362	2.11024	82	5.39024	2.10089	68	5.39706	2.24699	70	4.87143	1.97022	61	4.45902	2.10217
120	berdebar	throb	56	6.01786	1.43326	69	5.55072	1.80307	82	5.0122	2.21941	68	5.44118	2.42735	70	4.34286	2.27708	61	5.39344	2.11565
121	berdenyut	beat	56	5.5	1.82906	69	4.26087	2.06264	82	5.42683	2.14321	68	6.58824	1.97926	70	4.27143	1.99217	61	5.32787	2.34323
122	berdetak	beat (of heart), making a tapping sound	56	5.42857	1.93398	69	4.43478	1.90571	82	5.30488	2.19814	68	6.76471	1.77139	70	4.01429	2.24249	61	5.37705	2.22983
123	berdosa	commit a sin	56	3.19643	1.99472	69	4.62319	1.96365	82	4.7561	2.35472	68	5.30882	2.29378	70	5.52857	2.35736	61	5.65574	2.27219
124	bergairah	passionate	56	5.91071	1.68714	69	5.6087	1.75916	82	5.07317	2.136	68	5.16176	2.7187	70	5.58571	2.09549	61	5.18033	2.16416
125	bergembira	rejoice, be cheerful	56	6.875	2.08076	69	6.11594	1.87504	82	5.86585	2.15316	68	6.33824	2.30904	70	4.95714	2.36788	61	6.03279	2.04912
126	bergulir	move, roll on	56	5.30357	1.61718	69	3.92754	1.88117	82	5.20732	1.96725	68	6.44118	2.1046	70	4.65714	2.0422	61	4.80328	2.25699
127	berguna	useful	56	6.48214	1.93523	69	5.34783	1.65233	82	6.02439	1.94984	68	6.98529	1.63445	70	5.28571	2.07918	61	5.67213	2.37151
128	berharap	hope, expect	56	6.46429	1.61768	69	4.89855	1.94138	82	5.04878	2.29816	68	5.95588	2.40294	70	5.25714	2.05494	61	5.91803	2.2457
129	beri-beri	beriberi	56	3.32143	2.02805	69	4.62319	1.73291	82	4.80488	2.00271	68	5.02941	1.94684	70	3.54286	1.98316	61	4.42623	2.21705
130	berisik	noisy	56	3.64286	2.04876	69	5.08696	2.16074	82	4.7561	2.0401	68	6.07353	2.13231	70	4.42857	2.23004	61	5.67213	2.43394
131	berita	news, report, announcement	56	5.8125	1.78268	69	4.51449	1.93262	82	5.43902	2.15927	68	6.42647	1.95852	70	4.22143	2.37245	61	6.05738	2.38912
132	berjuang	fight, struggle	56	6.55357	2.13132	69	4.56522	2.21279	82	5.90244	2.34973	68	6.14706	2.26106	70	5.07143	2.2607	61	5.91803	2.13147
133	berkarat	rusty, corroded	56	3.82143	1.99187	69	4.94203	2.24842	82	4.90244	2.11759	68	6.35294	1.99076	70	3.81429	2.26052	61	5.22951	2.38323
134	berkelahi	quarrel, argument, fight	56	3.10714	1.89428	69	5.85507	1.79276	82	5.35366	2.21316	68	5.20588	2.58906	70	3.94286	2.19278	61	5.62295	2.36759
135	berkuasa	hold the power, have the authority	56	5.10714	1.59178	69	4.53623	1.99691	82	5.97561	2.12554	68	6.64706	1.79356	70	4.85714	2.22167	61	5.45902	2.04592
136	berlian	diamond	56	6.10714	1.89428	69	4.92754	2.06026	82	5.5122	2.21802	68	5.26471	2.93012	70	3	1.99274	61	4.98361	2.19463
137	bermain-main	playful	56	6.64286	1.94869	69	6.24638	2.08923	82	5.41463	2.22195	68	6.17647	2.23233	70	4.98571	2.3621	61	6.44262	1.75618
138	bermartabat	dignified	56	6.625	1.87386	69	5.01449	1.8747	82	6.08537	1.91293	68	6.45588	1.93502	70	5.62857	2.18142	61	4.90164	2.25614
139	bermasalah	problematic	56	3.60714	1.85549	69	4.91304	2.10559	82	4.76829	2.1505	68	5.39706	2.22026	70	5.4	2.2867	61	5.83607	2.04271
140	bermusuhan	hostile	56	2.98214	1.65684	69	5.76812	2.24359	82	5.04878	2.0482	68	5.23529	2.53405	70	5.27143	2.02822	61	5.27869	2.16896
141	berotot	muscular	56	5.80357	1.57734	69	4.71014	2.14271	82	5.7561	2.12894	68	6.04412	2.31435	70	3.62857	1.9647	61	5.13115	2.3768
142	bersahabat	friendly	56	6.73214	1.94928	69	4.73913	2.41717	82	5.68293	2.29265	68	6.83824	1.84965	70	4.64286	2.47911	61	6.06557	2.23509
143	bersalah	guilty, fault	56	3.57143	1.96198	69	4.63768	1.93247	82	5.08537	2.29976	68	5.45588	2.32079	70	5.41429	2.18355	61	5.96721	2.19064
144	bersenyawa	agree, become a compound	56	5.01786	1.74242	69	4.2029	1.91419	82	5.23171	1.97077	68	5.98529	2.04788	70	4.87143	2.15972	61	4.31148	2.1874
145	berseri	shine, beam	56	6.375	1.77418	69	4.31884	2.10387	82	5.80488	1.92732	68	5.80882	2.38313	70	4.94286	2.23857	61	4.63934	2.2063
146	bersiul	whistle	56	5.25	1.81158	69	4.36232	1.94763	82	5.41463	1.95601	68	6.52941	1.98855	70	4.18571	2.18223	61	5.2459	2.20345
147	bersorak	cheer	56	6.5	1.33485	69	4.98551	2.44042	82	5.53659	2.21217	68	6.17647	2.22564	70	4.15714	2.17786	61	5.40984	2.12428
148	bersyukur	grateful	56	7.26786	1.53138	69	5.56522	2.16576	82	5.87805	2.02692	68	6.80882	1.52841	70	5.38571	2.01655	61	5.98361	2.36989
149	bertanya-tanya	wonder	56	5.01786	1.93993	69	4.52174	2.23349	82	5.08537	2.01966	68	6.11765	2.23626	70	5.65714	2.18616	61	5.59016	2.36204
150	bertenaga	powerful, have strength	56	6.67857	1.94569	69	5.18841	2.54533	82	5.58537	2.31448	68	6.25	2.06878	70	4.72857	2.38304	61	5.31148	2.23264
151	bertengkar	fight	56	3.44643	1.77784	69	5.62319	2.09412	82	5.31707	2.13656	68	5.51471	2.54214	70	4.57143	2.21701	61	5.91803	1.96888
152	berteriak	shout	56	3.875	1.94527	69	6.02899	1.7318	82	5.2439	2.26384	68	5.83824	1.96697	70	4.25714	2.3137	61	6.16393	1.85455
153	berterimakasih	be grateful	56	6.96429	2.14869	69	4.95652	2.43404	82	5.91463	2.14419	68	6.23529	2.07413	70	4.81429	2.26692	61	5.98361	2.48658
154	bertunangan	engaged	56	6.28571	2.12957	69	5.13043	2.14828	82	5.54878	2.44521	68	5.80882	2.59884	70	4.61429	2.43937	61	5.16393	1.99316
155	beruang	bear	56	5.30357	1.70475	69	4.6087	1.94949	82	5.02439	2.10804	68	5.58824	2.46912	70	2.94286	2.0208	61	5	2.02485
156	beruntung	lucky	56	7.14286	1.91101	69	4.85507	2.63615	82	5.90244	2.35498	68	6.08824	2.59584	70	5.65714	2.39496	61	6.13115	2.34148
157	besar hati	proud, happy	56	6.73214	2.19496	69	4.62319	2.24985	82	6	2.14303	68	5.52941	2.26242	70	6.24286	2.44022	61	5.29508	2.17826
158	besi	iron	56	5.03571	1.43925	69	3.89855	1.80803	82	5.18293	2.25053	68	6.36765	1.74411	70	3.14286	2.04504	61	5.13115	2.22468
159	betis	calf (of leg)	56	5.39286	1.74438	69	3.91304	1.70414	82	5.37805	2.11193	68	6.54412	2.06198	70	3.02857	2.00703	61	5.44262	2.00437
160	biadab	savage, uncivilized	56	2.94643	2.21909	69	5.92754	2.00234	82	5.10976	2.07873	68	4.66176	2.75145	70	5.31429	2.40496	61	4.04918	2.02835
161	biarawati	nun	56	5.58929	1.97048	69	4.15942	2.08371	82	4.7561	2.21421	68	5.33824	1.84156	70	3.18571	2.07324	61	4.19672	2.25699
162	biasa	usual, ordinary, common	56	5.25	1.55212	69	4.02899	2.30709	82	5.23171	2.14475	68	6.98529	2.07683	70	5.54286	2.4417	61	6.31148	2.195
163	bibi	aunt	56	5.67857	2.17513	69	4.04348	1.98105	82	5.41463	2.21081	68	6.14706	1.99451	70	2.87143	1.80917	61	4.83607	2.25965
164	bibir	lips	56	5.55357	1.8966	69	4.47826	2.03361	82	5.28049	2.3162	68	6.58824	1.80576	70	3.25714	2.19806	61	5.80328	2.32966
165	bijaksana	wise	56	6.75	1.93766	69	5.43478	2.20613	82	6.06098	2.02056	68	6.04412	1.98828	70	5.71429	2.31656	61	5.90164	2.30727
166	bimbang	hesitate, worried	56	4.33929	1.77125	69	4.75362	2.02489	82	4.5122	2.22358	68	5.98529	1.8487	70	5.7	2.2351	61	5.37705	2.16921
167	binatang buas	wild animal	56	3.625	1.75357	69	5.44928	2.14569	82	4.5	2.47082	68	4.60294	2.45034	70	2.97143	2.06399	61	5.03279	2.28741
168	bingung	confused, disoriented	56	4.01786	1.66778	69	4.31884	2.03277	82	4.85366	2.28858	68	6.16176	2.2368	70	5.07143	2.37939	61	6.01639	2.47313
169	bintang	star	56	6.23214	2.32763	69	4.57971	2.29709	82	5.41463	2.43408	68	6	2.36895	70	3.82857	2.3589	61	5.65574	2.24266
170	biola	violin	56	6.07143	2.10503	69	4.72464	2.05715	82	5.2439	2.16915	68	6.10294	2.34451	70	2.9	1.9719	61	4.83607	2.3677
171	biri-biri	sheep	56	4.42857	1.68261	69	4.28986	2.17676	82	4.97561	2.00601	68	5.01471	2.58868	70	3.14286	1.93582	61	3.91803	1.95188
172	biru	blue	56	5.67857	1.99187	69	4.4058	2.02426	82	5.20732	2.15875	68	6.83824	1.89745	70	3.7	2.18261	61	6.03279	2.39421
173	bocah	kid	56	4.875	2.04551	69	4.98551	1.83506	82	5.53659	2.33701	68	6.04412	2.03282	70	3.27143	2.04954	61	5.4918	2.2032
174	bodoh	stupid	56	3.5	1.89737	69	4.49275	2.23359	82	5.47561	2.10365	68	5.63235	2.38718	70	5.54286	2.11746	61	6	2.09762
175	bohlam	bulb	56	5.57143	1.70408	69	4.17391	2.18926	82	5.67073	2.19458	68	4.58824	2.53475	70	3.08571	2.03408	61	4.7377	2.48262
176	bom	bomb	56	2.41071	1.64899	69	5.52174	2.18692	82	4.5	2.26214	68	4.66176	2.54283	70	3.04286	2.08817	61	5.03279	2.55582
177	boneka	doll	56	6	1.9633	69	3.73913	1.91474	82	5.04878	2.3929	68	6.72059	2.30409	70	3.05714	2.09129	61	6.03279	2.38025
178	bosan	bored	56	3.80357	1.49447	69	4.07246	1.85757	82	4.91463	2.42518	68	7.04412	1.91174	70	5.2	2.23672	61	6.54098	1.97124
179	botol	bottle	56	5.05357	1.71007	69	4.05797	2.05715	82	5.15854	2.27422	68	6.35294	2.12845	70	2.88571	2.01115	61	5.67213	2.40639
180	brutal	brutal	56	2.57143	1.66086	69	4.97101	2.18935	82	5.39024	2.3505	68	4.20588	2.08448	70	5.51429	2.17857	61	4.77049	2.01985
181	buah	fruit	56	5.83929	2.16398	69	4.11594	2.09015	82	5.39024	2.2153	68	6.57353	1.97232	70	3.17143	2.02857	61	6.03279	2.25808
182	budak	slave	56	3.21429	1.9232	69	4.78261	2.19538	82	4.64634	2.27369	68	4.52941	2.56539	70	3.77143	2.2789	61	4.31148	2.11771
183	bugil	nude	56	3.28571	1.87534	69	5.14493	1.78454	82	5.28049	2.12146	68	4.44118	2.49407	70	4.08571	2.36975	61	4.2459	1.90312
184	bui	jail	56	3.125	1.82968	69	4.98551	1.96658	82	4.4878	2.01992	68	4.98529	2.37834	70	3.52857	1.96138	61	4.11475	2.01741
185	buket	bouquet	56	5.83929	1.95194	69	4.14493	2.17793	82	5.34146	1.95138	68	5.57353	2.81953	70	3.65714	2.22558	61	4.63934	2.1605
186	buku	book	56	6.39286	1.87499	69	4.69565	2.04583	82	5.70732	2.20822	68	6.89706	2.038	70	2.84286	1.99009	61	6.19672	2.21976
187	bulan	moon, month	56	5.10714	2.09483	69	3.85507	2.42096	82	5.42683	2.13166	68	6.29412	2.59194	70	3.57143	2.243	61	6.04918	2.25408
188	bulu	fur, body hair, feather	56	5.32143	1.40269	69	3.97101	1.71474	82	5.13415	2.23752	68	6.63235	1.73553	70	3.37143	2.01567	61	5.63934	2.18352
189	bulu tangkis	badminton	56	6.21429	1.77574	69	4.46377	2.24643	82	5.39024	1.95477	68	6.27941	2.25167	70	3.61429	1.94335	61	5.37705	2.4506
190	bumbu	cooking spices, flavor	56	5.35714	2.02196	69	4.3913	2.06666	82	5.41463	2.22195	68	6.51471	2.14053	70	3.25714	1.92381	61	5.54098	2.04592
191	bumi	earth	56	5.94643	1.84312	69	4.65217	2.44243	82	5.29268	2.42155	68	5.91176	2.47215	70	3.24286	2.0951	61	5.72131	2.3603
192	bunga	flower	56	6.51786	1.7267	69	4.34783	2.24805	82	5.34146	2.18423	68	6.64706	2.18383	70	2.84286	1.80688	61	5.59016	2.404
193	bunuh	kill, murder	56	2.80357	2.08387	69	6.53623	1.85171	82	4.86585	2.11264	68	5	2.64857	70	4.44286	2.16451	61	5.04918	2.25408
194	bunuh diri	commit suicide	56	2.80357	1.9764	69	5.82609	1.94752	82	5.19512	2.43148	68	3.98529	2.79388	70	4.64286	2.16049	61	4.98361	2.23973
195	burung	bird	56	4.96429	1.69453	69	4.37681	1.79952	82	5.64634	1.95866	68	6.91176	1.92187	70	3.02857	1.94095	61	6.09836	2.17336
196	burung hantu	owl	56	5.10714	1.95102	69	4.57971	2.00298	82	5.03659	1.93375	68	5.52941	2.41556	70	3.2	2.28796	61	4.34426	2.19002
197	bis	bus	56	4.64286	1.76252	69	4.15942	2.15995	82	5.35366	1.97748	68	6.76471	2.10272	70	3.25714	2.19146	61	6.2459	2.25578
198	busa	foam, lather	56	5.08929	1.90956	69	3.7971	1.77879	82	5.31707	2.2104	68	6.29412	2.5804	70	3.45714	2.01937	61	5.40984	2.01144
199	busuk	putried, rotten, foul	56	3.07143	1.86701	69	4.82609	2.04333	82	4.7561	2.08203	68	5.11765	2.65155	70	4.04286	1.99591	61	5.04918	2.28346
200	buta	blind	56	3.10714	1.26028	69	5.05797	1.99178	82	4.71951	2.3427	68	5.02941	2.4916	70	4.42857	2.3441	61	5.19672	2.14336
201	cabul	obscene, indecent	56	3.01786	1.93053	69	5.36232	2.26853	82	4.85366	2.36289	68	4.76471	2.6095	70	5.14286	2.19542	61	4.42623	2.23949
202	cacar	smallpox	56	4.46429	2.17393	69	4.49275	1.8991	82	4.29268	2.05773	68	5.17647	2.2852	70	3.34286	2.17286	61	4.83607	2.24485
203	cacat	physical defect, diability	56	3.17857	1.42838	69	4.44928	1.93677	82	5	2.2771	68	5.47059	2.53613	70	4.01429	2.2618	61	5.40984	2.2089
204	cadangan	backup, spare	56	5.35714	1.8432	69	4.33333	1.93015	82	5.21951	2.14317	68	6.61765	1.80405	70	4.8	2.29429	61	6.39344	1.77274
205	cakar	claw	56	4.03571	1.68377	69	4.72464	1.82212	82	5.46341	2.07986	68	5.16176	2.14135	70	3.2	1.77421	61	5.09836	2.10321
206	cakram	disk, discus	56	5.07143	1.59382	69	4.13043	1.9244	82	5.43902	2.03122	68	6.26471	2.23017	70	3.78571	2.26436	61	4.63934	2.19114
207	campak	measles, a throw, toss	56	3.66071	1.58718	69	4.95652	2.22575	82	4.57317	2.25	68	4.58824	2.42644	70	4	2.05715	61	4.44262	2.44625
208	candi	temple, shrine	56	5.875	1.64109	69	4.97101	2.18263	82	5.23171	2.02026	68	5.76471	2.30585	70	3.05714	1.80085	61	4.62295	2.05883
209	cantik	pretty, beautiful	56	6.35714	1.98566	69	5.68116	2.01825	82	5.78049	2.23896	68	6.25	3.14037	70	4.82857	2.40755	61	6.11475	2.51063
210	capek	tired, exhausted, weary	56	3.625	1.80467	69	4.68116	2.2524	82	4.69512	2.22605	68	6.07353	1.85534	70	5.2	1.90803	61	6.2459	2.19587
211	cara	manner, style, method	56	5.44643	2.00834	69	4.28986	1.94862	82	5.91463	2.17846	68	6.73529	1.86578	70	5.17143	2.29032	61	5.85246	2.61939
212	catur	chess	56	5.53571	1.68377	69	3.94203	1.93941	82	5.43902	2.02514	68	6.10294	2.00104	70	3.04286	2.03189	61	5.16393	2.0015
213	cela	defect, flaw	56	3.05357	1.67787	69	4.86957	1.73131	82	4.71951	2.33743	68	5.63235	1.82768	70	4.85714	2.09406	61	4.57377	1.97027
214	cemar	dirty, filthy	56	3.21429	1.85584	69	4.76812	1.95647	82	4.71951	2.05044	68	4.73529	2.09204	70	5	2.20671	61	4.72131	1.99275
215	cemas	worried, disturbed, anxious	56	3.83929	1.91432	69	5.75362	2.34148	82	4.73171	2.44469	68	5.35294	2.52607	70	5.4	2.46952	61	5.78689	2.11435
216	cemburu	jealous	56	3.875	1.75874	69	5.94203	1.82212	82	5.23171	2.3481	68	5.48529	2.72354	70	5.67143	2.15165	61	6.2623	2.07285
217	cendawan	mushroom, fungus	56	5.07143	1.84743	69	4.14493	2.16439	82	5.5	1.95789	68	5.70588	2.16525	70	3.75714	2.08817	61	4.22951	2.33376
218	cendekiawan	an intellectual	56	6.16071	1.80682	69	5.15942	2.44723	82	5.80488	2.28489	68	6.27941	2.38055	70	4.44286	2.28185	61	4.83607	2.30348
219	cendol	small, doughy rice-flour droplets used in cold drinks	56	5.32143	2.01004	69	4	2.22288	82	5.46341	2.0917	68	6.26471	1.98214	70	3.37143	2.10018	61	5.40984	2.18615
220	cengkih	clove	56	4.80357	1.53053	69	4.21739	1.84606	82	5.36585	1.98458	68	5.79412	2.3975	70	3.78571	1.97736	61	4.19672	1.9985
221	cepat	fast, speedy, quick	56	6.125	1.9546	69	4.6087	2.17754	82	5.57317	2.2664	68	6.08824	2.26416	70	5.1	2.34768	61	6.16393	2.33938
222	cerah	bright and clear	56	6.75	2.20948	69	4.82609	2.36367	82	5.41463	2.39315	68	6.82353	2.29822	70	4.72857	2.44902	61	6.16393	2.43708
223	ceria	cheerful, pure, clean	56	6.83929	2.09568	69	5.24638	2.18555	82	6.04878	2.1367	68	6.83824	2.32193	70	5.18571	2.45122	61	5.93443	2.31566
224	cetakan	publication, mold	56	5	1.66242	69	4	2.07223	82	5.30488	2.08871	68	6.25	2.03239	70	3.8	2.05433	61	5.03279	2.50311
225	cibiran	scorn, contempt	56	3.23214	1.84874	69	5.15942	2.18702	82	4.89024	2.21112	68	5.25	2.57064	70	4.18571	2.28602	61	3.81967	1.85749
226	cinta	love	56	6.33929	1.90002	69	5.94203	2.07849	82	5.7561	2.2364	68	5.88235	2.67955	70	5.58571	2.53379	61	6.77049	1.97816
227	ciuman	kiss	56	4.73214	1.62359	69	4.73913	1.88377	82	5.31707	2.33004	68	4.91176	2.69181	70	3.87143	2.27093	61	5.54098	2.18765
228	cokelat	brown, chocolate	56	6.17857	1.92691	69	4.52174	2.24662	82	5.43902	2.04938	68	6.42647	2.06113	70	3.04286	1.98863	61	6.2459	2.34276
229	cuek	ignore, take something easy	56	4.57143	2.27921	69	4.7971	2.07634	82	4.9878	2.21941	68	6.25	1.97276	70	5.87143	1.91047	61	6.04918	2.2168
230	curiga	suspicious, distrustful	56	3.44643	1.8966	69	4.7971	1.95974	82	5.0122	2.16877	68	5.80882	2.40805	70	5.55714	2.03331	61	5.85246	2.18202
231	cuti	holiday	56	5.48214	1.86831	69	4.85507	2.01666	82	5.5122	1.97668	68	5.82353	1.84424	70	4.91429	2.10412	61	5.18033	2.17951
232	dada	chest	56	5	1.69491	69	4.66667	1.97534	82	5.28049	2.04441	68	5.92647	2.3835	70	3.11429	1.77374	61	5.54098	2.24777
233	dadar	omelette	56	5.83929	1.88561	69	3.89855	1.53532	82	5.18293	2.10307	68	6.51471	2.22933	70	3.54286	2.13111	61	6.18033	1.90183
234	dagu	chin	56	4.94643	1.50659	69	3.68116	1.97404	82	5.31707	1.99925	68	6.69118	1.96429	70	3.01429	1.81374	61	5.2623	2.442
235	dahak	phlegm, sputum	56	3.48214	1.7267	69	4.69565	2.01687	82	4.82927	2.07159	68	5.73529	2.37912	70	3.22857	1.87409	61	5.13115	2.01226
236	dahsyat	awe-inspiring, terrifying	56	5.66071	1.60993	69	6.44928	1.66748	82	5.68293	2.24366	68	5.07353	2.64471	70	5.17143	2.40755	61	5.86885	2.10139
237	daki	grime, climb	56	3.875	1.73795	69	3.89855	1.96398	82	5.28049	2.27316	68	5.92647	1.73907	70	3.41429	2.01798	61	5.2623	2.2502
238	damai	peace	56	6.625	2.44624	69	3.36232	2.25552	82	6.06098	2.11022	68	6.58824	2.34511	70	5.12857	2.38911	61	6.11475	2.07443
239	danau	lake	56	5.51786	1.86831	69	4.26087	2.24035	82	5.4878	2.00766	68	6.80882	1.73856	70	3.28571	1.97919	61	5.42623	2.25432
240	dapur	kitchen	56	5.67857	1.55045	69	3.17391	2.06481	82	5.63415	2.00931	68	6.66176	1.88957	70	3.2	2.04727	61	5.93443	2.4486
241	darah	blood	56	4.41071	1.96123	69	5.89855	1.79169	82	5.12195	2.27379	68	5.39706	2.43813	70	3.37143	1.99399	61	5.4918	2.49415
242	dataran	plain, level land	56	4.83929	1.82684	69	3.91304	1.98331	82	5.4878	2.06226	68	6.11765	2.30851	70	3.44286	2.14433	61	5.22951	2.28322
243	daun	leaf	56	5.5	2	69	4.02899	1.68881	82	5.28049	1.95173	68	6.48529	2.22263	70	3.1	1.95715	61	6.09836	2.27819
244	daya tarik	attractiveness	56	5.44643	2.08823	69	4.88406	2.33601	82	5.91463	2.1035	68	5.55882	2.09749	70	5.77143	2.34163	61	5.63934	2.08193
245	debit	debit	56	4.71429	1.95136	69	4.33333	2.29876	82	5.08537	2.15568	68	5.23529	2.5575	70	4.14286	2.12156	61	5.18033	2.02079
246	definisi	definition	56	5.53571	1.90658	69	4.11594	2.29793	82	5.56098	1.98822	68	6.70588	2.01531	70	5.7	2.3241	61	6.16393	2.46428
247	dekret	decree	56	4.76786	1.62918	69	4.78261	1.80579	82	4.95122	1.9994	68	3.89706	2.49859	70	4.75714	1.19705	61	3.77049	1.93557
248	demam	fever	56	3.71429	1.58073	69	4.6087	2.05954	82	4.89024	2.40373	68	6.44118	1.67851	70	4.21429	2.10515	61	6.11475	2.12209
249	demen	like, be fond of	56	4.98214	1.82399	69	5.10145	2.05186	82	5.45122	1.99476	68	5.05882	2.20503	70	5.52857	1.91653	61	4.95082	2.24667
250	demokrasi	democracy	56	5.58929	1.92379	69	4.10145	2.03025	82	5.82927	2.04157	68	6.10294	2.2734	70	5.84286	2.31339	61	5.7377	1.99918
251	dendam	revenge	56	2.83929	1.9048	69	4.81159	1.8964	82	5.07317	2.15899	68	5.08824	2.44177	70	5.61429	1.97295	61	5.78689	2.00927
252	dengki	envy, spite, jealous	56	3.14286	1.81337	69	5.57971	2.0751	82	4.41463	2.28225	68	5.01471	2.30828	70	5.57143	2.44102	61	4.7377	2.03225
253	deposito	fixed deposit	56	5.53571	2.04463	69	4.53623	2.09045	82	5.5122	2.26756	68	5.75	2.40878	70	3.38571	1.96559	61	4.81967	2.2324
254	depresi	depression	56	3.39286	1.82586	69	4.84058	2.04812	82	4.69512	2.53221	68	5.52941	2.55956	70	5.71429	2.14099	61	5.95082	2.22431
255	desa	village	56	5.26786	2.06698	69	4.11594	2.29793	82	5.35366	2.09863	68	6.72059	1.87557	70	3.22857	1.8429	61	5.34426	2.27219
256	desain	design	56	5.39286	2.11212	69	4.43478	2.03988	82	5.40244	1.99913	68	7.11765	1.58848	70	4.12857	2.13949	61	5.52459	2.17261
257	detail	detail	56	5.64286	2.10996	69	4.55072	1.93677	82	5.65854	2.03803	68	5.95588	2.01067	70	4.67143	2.01244	61	5.2623	2.08088
258	dewasa	adult	56	6.51786	2.06258	69	4.76812	2.14986	82	6.21951	2.20002	68	6.47059	2.04772	70	5.87143	2.40122	61	6.34426	2.26484
259	dibakar	burnt	56	3.375	1.69021	69	5.53623	1.891	82	4.80488	2.21353	68	5.17647	2.51527	70	3.77143	2.21439	61	5.37705	2.39558
260	dihormati	honored, respected	56	6.57143	1.70408	69	5.5942	2.41514	82	5.91463	2.37373	68	6.38235	2.2988	70	5.42857	2.3991	61	5.65574	2.50922
261	dikagumi	admired	56	6.05357	2.06635	69	5.73913	2.09096	82	5.69512	2.35539	68	5.97059	2.09456	70	5.65714	2.14602	61	5.06557	2.04017
262	dikasihi	loved	56	6.60714	1.96957	69	5.68116	1.96658	82	5.46341	2.36849	68	6	2.38778	70	5.61429	2.32997	61	5.62295	2.35347
263	dingin	cold	56	5.14286	1.98566	69	4.23188	1.89539	82	5.13415	2.24852	68	6.97059	1.51579	70	4.37143	2.20126	61	6.03279	2.22836
264	dipan	divan, sofa	56	4.69643	1.60589	69	4.21739	1.70526	82	5.19512	1.95277	68	5.25	2.44568	70	3.54286	1.91626	61	4.45902	2.09423
265	dipermalukan	humiliated	56	2.98214	1.79384	69	6.30435	2.00224	82	4.7561	2.16915	68	5.41176	2.47516	70	4.7	2.38565	61	5.19672	2.04792
266	direktur	director	56	5.23214	1.78876	69	4.94203	1.88558	82	5.67073	2.26653	68	6.17647	2.16444	70	3.02857	1.89562	61	5.5082	2.29944
267	diri	self	56	5.44643	2.23134	69	4.31884	2.26542	82	5.68293	2.37725	68	6.04412	2.31435	70	4.44286	2.3691	61	6	2.31661
268	diskotek	discotheque, disco	56	3.25	1.97484	69	4.86957	2.02131	82	5.36585	2.14598	68	4.04412	2.66785	70	3.14286	1.80407	61	4.09836	2.21137
269	dokter	doctor	56	6.01786	1.97706	69	4.89855	2.03025	82	5.36585	2.40119	68	6.45588	2.22894	70	3.11429	1.93775	61	5.7377	2.40071
270	dokter gigi	dentist	56	5.58929	1.98885	69	4.47826	1.94489	82	5.36585	2.05187	68	6.10294	1.87791	70	3.31429	2.00393	61	5.72131	2.19189
271	dolar	dollar	56	5.98214	1.92109	69	4.26087	2.22057	82	5.91463	2.33704	68	5.85294	2.58737	70	3.48571	2.01259	61	4.7377	2.30869
272	domisili	domicile	56	5.80357	1.81328	69	4.24638	2.11024	82	5.29268	2.03966	68	6.92647	1.77307	70	4.25714	1.90107	61	5.21311	1.92453
273	dongkol	resentful, irked	56	3.07143	1.42519	69	5.68116	2.05436	82	4.62195	2.22022	68	5.07353	2.1739	70	5.05714	2.15948	61	4.72131	2.33903
274	dosa	sin	56	2.66071	1.79167	69	5.14493	1.98728	82	4.89024	2.33072	68	5.88235	2.17537	70	5.74286	2.33242	61	6.11475	2.409
275	dosen	lecturer	56	5.48214	2.08013	69	4.94203	2.31925	82	4.89024	2.49447	68	6.13235	2.1984	70	3	2.09208	61	6.19672	2.69456
276	dubur	rectum, anus	56	3.51786	1.75801	69	4.53623	1.92949	82	5.0122	2.08755	68	3.80882	2.24112	70	3.22857	2.20126	61	3.55738	1.803
277	duka	grief, sorrow	56	2.96429	1.45182	69	4.72464	2.04999	82	5.03659	2.27951	68	5.05882	2.44877	70	5.78571	2.23213	61	5.2459	2.41975
278	dukacita	profound sorrow	56	3.23214	1.50141	69	4.88406	1.94434	82	4.65854	2.34241	68	5.29412	2.73211	70	5.51429	2.28253	61	5.29508	1.9523
279	dunia	world	56	6.32143	1.67448	69	5.37681	2.03717	82	5.28049	2.3427	68	6.58824	1.84662	70	4.14286	2.24115	61	6.03279	2.37323
280	duri	thorn	56	4.05357	1.68868	69	4.69565	2.21163	82	4.89024	2.04279	68	6.22059	2.05772	70	3.12857	1.95546	61	5.04918	2.20171
281	dusun	village far from urban areas	56	4.67857	1.71737	69	3.85507	2.27696	82	5.14634	1.91886	68	5.83824	2.45928	70	3.88571	2.10274	61	4.91803	2.26786
282	edan	crazy	56	3.66071	1.88078	69	4.94203	2.13434	82	4.76829	2.23496	68	4.88235	2.44662	70	5.65714	2.25791	61	4.2623	2.01578
283	egois	selfish, egoistic	56	3.28571	1.75514	69	5.10145	1.89539	82	5.29268	2.10518	68	5.70588	2.43763	70	5.54286	2.45944	61	6.18033	2.12531
284	ejekan	mockery, ridicule	56	3.42857	2.03476	69	5.81159	1.88863	82	4.9878	2.29596	68	5.57353	2.00236	70	4.87143	2.47258	61	5.04918	2.44558
285	eksekusi	execution	56	3.44643	1.78804	69	5.01449	2.11085	82	5.36585	1.95954	68	5.41176	2.5872	70	4.74286	2.3137	61	4.37705	2.0344
286	ekstasi	ecstasy	56	2.89286	1.7651	69	4.42029	2.49945	82	5.18293	2.56822	68	3.54412	2.5182	70	3.52857	2.28873	61	4.09836	2.39934
287	ekuivalen	equivalent	56	5.35714	1.72077	69	4.4058	2.08156	82	5.62195	1.95404	68	5.80882	2.51121	70	5.28571	2.22074	61	4.67213	2.1348
288	elang	eagle	56	5.21429	1.42337	69	4.23188	2.25013	82	5.09756	2.23667	68	5.55882	2.49407	70	3.42857	2.30042	61	4.95082	2.20171
289	elevator	elevators	56	5.19643	1.55411	69	4.69565	2.37824	82	5.7439	2.12458	68	5.41176	2.65552	70	3.45714	2.1243	61	4.60656	2.26037
290	emas	gold	56	6.30357	1.50054	69	5.04348	2.37285	82	6.02439	2.36213	68	6.19118	2.11785	70	2.4	1.84469	61	5.88525	2.25904
291	emosi	emotion	56	4.21429	2.01552	69	5.30435	2.13724	82	5.63415	2.19715	68	5.69118	2.55832	70	5.34286	2.47237	61	6.42623	2.15607
292	empuk	soft, tender	56	5.35714	2.13566	69	4.24638	2.6257	82	5.45122	2.25614	68	5.91176	2.32915	70	3.98571	2.38651	61	5.5082	2.34253
293	energik	energetic	56	6.46429	1.73692	69	6.44928	1.65863	82	6.14634	2.05554	68	5.60294	2.58665	70	4.94286	2.3889	61	5.37705	1.90756
294	enggan	reluctant, unwilling	56	3.98214	1.57816	69	4.34783	1.70489	82	5.07317	2.14753	68	6.33824	1.96697	70	5.08571	2.19844	61	4.90164	2.16568
295	erotis	erotic	56	4.05357	1.98558	69	5.27536	2.28733	82	5.02439	2.10804	68	4.47059	2.40938	70	5.51429	2.39409	61	4.18033	1.87535
296	evaluasi	evaluation	56	4.92857	1.96198	69	4.73913	2.18721	82	5.5	2.12713	68	6.48529	1.97365	70	5.15714	2.4414	61	6.11475	2.10633
297	fajar	dawn	56	6.125	2.16638	69	5.11594	2.36728	82	5.21951	2.21122	68	6.16176	2.54283	70	4.2	2.32566	61	5.01639	2.24716
298	fantasi	fantasy	56	6.08929	1.56411	69	5.28986	2.16999	82	5.2439	2.28555	68	5.91176	2.07138	70	5.55714	2.59674	61	5.34426	2.19002
299	fase	phase	62	4.96774	1.63935	82	4.59756	2.01758	67	5.07463	2.06935	52	5	2.11438	83	4.98795	2.2979	82	5.53659	2.31578
300	film	movie	62	5.59677	1.28624	82	4.70732	2.05172	67	5.07463	1.82834	52	5.51923	2.28799	83	3.61446	1.99286	82	6.62195	1.93499
301	firdaus	paradise	62	6.5	1.65708	82	4.81707	2.18371	67	5.31343	1.80243	52	4.55769	2.83821	83	4.86747	2.29937	82	4.28049	2.30552
302	frase	phrase	62	5.03226	1.72701	82	4.10976	1.69972	67	5.38806	2.04462	52	4.96154	2.6194	83	4.42169	2.00682	82	4.73171	2.01873
303	frekuensi	frequency	62	5.37097	1.4053	82	4.15854	1.69582	67	5.59701	1.71499	52	5.36538	2.2407	83	5.33735	2.12004	82	5.80488	2.35932
304	frustasi	frustration, frustated	62	3.6129	1.74952	82	5.95122	2.20495	67	5.83582	1.73727	52	4.96154	2.30907	83	5.21687	2.21991	82	6.23171	2.16766
305	gabus	cork	62	5.27419	1.91773	82	4.08537	1.72277	67	5.34328	1.91131	52	4.51923	2.36387	83	3.06024	2.00213	82	5.34146	2.31057
306	gadis	girl	62	6.37097	1.62192	82	4.86585	2.02918	67	5.65672	2.45907	52	5.75	2.53505	83	3.3253	2.18704	82	6.23171	2.25694
307	gagah	strong, handsome	62	6.17742	1.33704	82	5.4878	1.68687	67	6.50746	1.69109	52	6.19231	2.03921	83	5.3012	1.80605	82	5.64634	2.22429
308	gaib	mysterious, supernatural	62	3.96774	1.62932	82	4.78049	2.17746	67	4.23881	2.18874	52	4.76923	2.57145	83	5.74699	2.53677	82	5.23171	2.5303
309	gairah	passion, strong desire	62	6.40323	1.51992	82	6	1.39665	67	5.65672	1.73687	52	3.90385	2.41936	83	5.51807	1.98385	82	5.92683	2.1069
310	galau	confused	62	3.51613	1.50128	82	5.45122	2.31555	67	4.71642	2.17288	52	3.76923	2.14764	83	5.3253	2.38955	82	6.82927	2.21557
311	ganas	savage, vicious, malignant	62	3.54839	1.85258	82	6.17073	1.59323	67	5.80597	1.9713	52	4.55769	2.27013	83	4.96386	2.13248	82	5.43902	2.10289
312	gang	alley, gang	62	4.6129	1.71163	82	4.19512	1.94644	67	5.34328	1.6565	52	5.69231	2.30548	83	3.36145	1.87134	82	6.03659	2.13406
313	gangguan	disorder, hindrance	62	3.30645	1.36212	82	5.21951	1.92466	67	4.70149	1.85059	52	3.98077	2.64568	83	4.6506	1.9345	82	6.34146	1.84738
314	garam	salt	62	4.90323	1.28942	82	4.62195	2.04662	67	5.44776	1.85279	52	6.07692	2.39972	83	3.08434	1.95813	82	6.41463	2.26597
315	garmen	garment	62	4.98387	1.85977	82	4.08537	1.89998	67	5.25373	1.87765	52	3.94231	2.53148	83	3.61446	2.19662	82	4.18293	2.25601
316	garpu	fork	62	5.06452	1.54571	82	4.06098	1.78711	67	5.31343	2.09045	52	5.88462	2.75577	83	2.80723	1.94722	82	6.37805	1.87669
317	garuda	garuda	62	5.79032	1.18926	82	4.73171	1.9692	67	5.10448	1.6979	52	4.82692	2.23801	83	3.75904	2.33003	82	5.45122	2.28334
318	gaun	dress	62	5.66129	1.44793	82	5.14634	2.13797	67	5.55224	1.86095	52	5.15385	2.5467	83	3.27711	2.24865	82	5.54878	2.10322
319	gedung	building	62	4.93548	1.3041	82	4.39024	2.02915	67	5.0597	1.78275	52	6.15385	2.84491	83	2.98795	2.02119	82	6.54878	2.31555
320	gelap	dark	62	4.35484	1.41533	82	4.62195	1.9286	67	5	2.10339	52	4.86538	2.34336	83	4.03614	2.12101	82	6.17073	2.25424
321	geli	amused, tickled	62	5.79032	1.48365	82	5.29268	1.96568	67	4.91045	1.94415	52	3.63462	2.02948	83	4.43373	2.18751	82	6.41463	2.06649
322	gelisah	restless, nervous, concerned	62	3.41935	1.52088	82	5.7439	2.09533	67	4.1194	2.46504	52	4.44231	2.20884	83	4.92771	1.87267	82	6.0122	2.01534
323	gemas	annoyed,passionate	62	5.19355	1.40069	82	5.82927	1.93604	67	4.67164	2.13476	52	5	2.25788	83	5.07229	1.91772	82	5.9878	2.02755
324	gembira	glad, happy, cheerful	62	7.09677	1.98114	82	5.67073	1.96296	67	5.89552	2.00102	52	5.80769	2.38491	83	4.62651	2.05243	82	6.39024	1.9861
325	gembong	leader of a gank, kingpin	62	4.06452	1.61825	82	5	1.97515	67	5.40299	2.13243	52	3.55769	2.29589	83	4.48193	2.13199	82	4.32927	2.23361
326	gempa	earthquake , quake	62	3.04839	1.61375	82	6.68293	2.01156	67	4	2.16725	52	4.40385	2.76008	83	3.83133	2.2021	82	6.31707	2.17095
327	gemuk	fat	62	4.62903	1.70086	82	5.45122	2.10322	67	5	2.39317	52	4.61538	2.83641	83	3.66265	2.25927	82	6.76829	2.30029
328	gengsi	prestige	62	4.1129	1.38025	82	5.20732	2.23738	67	5.07463	2.35689	52	5.36538	2.41749	83	5.08434	2.27502	82	6.08537	2.4505
329	gentar	tremble (with fear), quiver	62	4.12903	1.55219	82	4.91463	1.93857	67	4.95522	2.08481	52	4.57692	2.02287	83	5.28916	1.94767	82	4.63415	2.06984
330	gerai	outlets, small platform	62	4.91935	1.21868	82	4.18293	1.79249	67	4.85075	1.81119	52	5.38462	2.05945	83	3.80723	2.20563	82	5.29268	2.11104
331	geram	infuriated, furious	62	3.58065	1.82468	82	5.53659	1.80668	67	5.77612	1.80757	52	5.26923	2.45041	83	4.54217	1.99573	82	5.41463	2.43914
332	gereja	church	62	5	2.03252	82	4.70732	2.33855	67	4.73134	2.31976	52	5.28846	2.45218	83	3.07229	2.05879	82	5.86585	2.36623
333	gerobak	cart, wagon	62	4.90323	1.56509	82	4.30488	1.84384	67	5.34328	1.78845	52	5.82692	2.4231	83	3.08434	1.87542	82	5.53659	2.29436
334	getar hati	heart beat, thrill	62	4.66129	1.72678	82	5.57317	1.57159	67	4.50746	1.92569	52	3.5	2.20071	83	5.22892	2.18825	82	4.45122	2.37867
335	getir	bitter	62	3.12903	1.48748	82	5.60976	1.69061	67	5.07463	2.344	52	3.34615	1.9492	83	5.04819	2.40378	82	4.36585	2.25264
336	gigi	teeth	62	5.30645	1.63555	82	4.12195	1.73838	67	5.28358	2.24152	52	6.19231	2.47369	83	3.01205	1.85113	82	6.58537	1.98731
337	gila	crazy	62	4.03226	1.50374	82	5.23171	2.00184	67	4.77612	1.89753	52	5.09615	2.89191	83	5.19277	2.21116	82	6.02439	2.21095
338	girang	glad, happy, be gleeful	62	6.82258	1.43177	82	6.7439	1.83122	67	6.25373	1.9017	52	5.11538	2.36522	83	5.08434	1.90125	82	5.67073	2.09676
339	giring-giring	bell	62	4.98387	1.18033	82	4.54878	1.62657	67	4.89552	1.85157	52	4.69231	1.84219	83	4.62651	1.91726	82	4.32927	2.26108
340	gletser	glacier	62	5.32258	1.38817	82	4.45122	2.01324	67	5.02985	2.09596	52	4.94231	2.4125	83	3.75904	2.25015	82	4.17073	2.12455
341	gol	goal	62	6.27419	1.45049	82	4.79268	1.86414	67	5.67164	1.91792	52	5.48077	2.87307	83	3.75904	2.15605	82	6.12195	2.19646
342	golok	machete	62	4.33871	1.57796	82	5.36585	1.51952	67	5.23881	1.8512	52	5.21154	2.58454	83	3.43373	2.17072	82	5	2.35178
343	gosip	gossip	62	4.22581	1.8854	82	5.17073	2.14767	67	4.86567	2.20808	52	4.59615	2.93231	83	4.57831	2.19267	82	6.19512	2.56971
344	granat	grenade	62	3.75806	2.05407	82	5.4878	1.86086	67	4.9403	2.15941	52	3.71154	2.24339	83	3.07229	2.0706	82	4.4878	2.29462
345	gratis	free	62	6.03226	1.77383	82	4.92683	2.28133	67	4.74627	2.15564	52	4.71154	2.36259	83	4.6988	2.14553	82	6.37805	2.30748
346	gregetan	tense from restraining pent-up emotions	62	4.41935	1.40897	82	6.06098	1.56621	67	5	2.01509	52	4.01923	2.12815	83	4.80723	2.00279	82	5.82927	2.02335
347	gua	cave	62	5.16129	1.13359	82	4.40244	1.89124	67	4.86567	1.97634	52	4.90385	2.55343	83	3.49398	2.19408	82	5.47561	2.52017
348	gudang	warehouse	62	5.22581	1.59322	82	4	1.57919	67	5.55224	2.09822	52	5.71154	2.37087	83	3.33735	2.07351	82	5.65854	2.34241
349	gugatan	accusation, claim, criticism	62	3.93548	1.51356	82	5.31707	1.93013	67	5.56716	2.11935	52	4.44231	2.75406	83	4.89157	2.06014	82	5.52439	2.08596
350	gugup	nervous, panicky, jittery	62	4.37097	1.79465	82	4.85366	2.01306	67	4.34328	1.91131	52	5.05769	2.1458	83	5.19277	1.93465	82	6.18293	2.06157
351	gula	sugar	62	5.56452	1.24954	82	4.67073	2.17196	67	5.64179	2.15815	52	5.19231	2.5208	83	3.37349	1.92361	82	6.20732	2.37652
352	gumpalan	clod, clump	62	5.01613	1.26091	82	4.70732	1.75322	67	5.20896	1.9191	52	3.98077	2.28799	83	3.6988	2.1512	82	5.13415	2.24852
353	gundah	depressed, deeply sad	62	3.69355	1.22258	82	5.9878	1.60627	67	4.58209	1.82698	52	3.69231	1.99547	83	5.19277	1.83102	82	4.79268	2.31867
354	gunting	scissors	62	4.93548	1.83652	82	4.5	2.08611	67	5.74627	1.90965	52	5.78846	2.6222	83	3.15663	1.98459	82	6.15854	2.19691
355	gunung	mountain	62	4.87097	1.67414	82	4.31707	2.07797	67	4.73134	2.17828	52	5.44231	2.34657	83	3.46988	2.13757	82	5.78049	2.43951
356	gunung api	volcano	62	4.70968	1.37169	82	5.03659	2.15134	67	4.52239	2.38276	52	3.69231	2.20106	83	3.46988	2.10885	82	5.36585	2.18023
357	gurih	savory, tasteful	62	4.8871	1.96781	82	4.68293	2.13077	67	5.50746	2.16986	52	5.23077	2.13849	83	4.09639	2.08721	82	5.79268	2.24289
358	guru	teacher	62	5.43548	1.54305	82	4.56098	2.07928	67	5.10448	2.11871	52	5.46154	2.43714	83	3.42169	2.31707	82	6.40244	2.15372
359	gusar	wroth	62	3.5	1.27716	82	5.71951	1.85442	67	4.50746	1.71776	52	3.59615	1.97295	83	5.0241	2.04209	82	4.65854	2.29449
360	guyon	joke	62	5.29032	1.69268	82	5.68293	1.78386	67	5.40299	1.70614	52	3.92308	2.44024	83	5.14458	2.28533	82	5.08537	2.27819
361	hadiah	gift, prize, reward	62	6.22581	1.5725	82	5.40244	2.19348	67	5.67164	2.08449	52	4.90385	2.64397	83	3.38554	1.94955	82	6.89024	2.12572
362	hadir	be present	62	5.69355	1.45522	82	4.78049	1.91823	67	6.04478	1.637	52	6.26923	2.14307	83	4.42169	1.93252	82	6.68293	2.1016
363	haji	Hajj, one who has made the pilgrimage to Mecca	62	5.72581	1.95162	82	4.71951	2.19018	67	5.50746	2.0179	52	6.34615	2.19522	83	4.19277	2.17781	82	6.26829	2.20577
364	hak	right	62	6.17742	1.7511	82	4.85366	1.70056	67	5.74627	2.09142	52	5.65385	2.54285	83	4.56627	2.10801	82	5.91463	2.27277
365	hakikat	nature, reality, essence	62	5.53226	1.60652	82	4.63415	1.99079	67	5.23881	1.85937	52	5.44231	2.05239	83	5.6988	2.4877	82	5.63415	2.37014
366	halus	refined, smooth, small, unseen	62	5.67742	1.47963	82	4.29268	2.05773	67	5.40299	1.93891	52	6.15385	2.45257	83	4.3012	2.20717	82	6.19512	2.42639
367	hama	plant disease, pest	62	2.96774	1.17303	82	4.59756	2.15372	67	5.38806	2.14586	52	4.23077	2.63175	83	3.55422	2.30722	82	4.56098	2.27763
368	hancur	shattered, crushed	62	3.33871	1.35433	82	5.4878	1.82062	67	4.91045	2.1372	52	4.17308	2.57987	83	4.19277	2.05686	82	6.02439	2.21652
369	hansip	civilian defense units/patrol	62	5.1129	1.13231	82	4.56098	2.01291	67	5.32836	1.8618	52	4.98077	2.60836	83	3.28916	1.9414	82	4.78049	2.22791
370	harapan	hope, expectation	62	6.51613	1.83537	82	5.39024	2.23748	67	6.26866	1.80556	52	5.57692	2.66676	83	5.13253	2.4031	82	6.52439	2.24558
371	hari	day	62	5.27419	1.67106	82	4.89024	1.86591	67	5.19403	2.20357	52	6.40385	2.24272	83	4.56627	2.22619	82	6.96341	2.17985
372	harimau	tiger	62	4.29032	1.7869	82	5.07317	1.97378	67	4.74627	2.04749	52	5.57692	2.82389	83	3.08434	2.11386	82	5.23171	2.32697
373	harta karun	hidden treasure	62	6.29032	1.68296	82	5.20732	2.36088	67	5.49254	2.04771	52	4.32692	2.46323	83	3.51807	2.2972	82	5.30488	2.46301
374	haru	compassion, emotion	62	4.82258	1.55262	82	4.45122	1.95727	67	5.37313	1.97588	52	4.44231	2.00405	83	5	1.98777	82	5.78049	2.10833
375	hasrat	longing, desire	62	4.5	1.43436	82	5.64634	1.613	67	5.35821	1.88857	52	5.46154	2.48495	83	5.21687	2.28488	82	5.56098	2.1722
376	hati	heart	62	6.1129	1.17494	82	5.63415	1.37448	67	5.43284	2.14069	52	4.42308	2.41195	83	3.50602	1.98392	82	6.31707	2.1992
377	hebat	great	62	7.01613	1.71294	82	6.04878	1.88498	67	6.53731	1.80343	52	6.11538	2.1842	83	5.06024	2.13193	82	6.4878	2.30536
378	heran	surprised, amazed, astonishment	62	5.1129	1.53756	82	5.57317	1.57159	67	5.22388	2.13783	52	4.38462	2.33603	83	4.93976	1.94654	82	6.23171	1.92642
379	heroin	heroin	62	3.45161	1.96425	82	4.95122	1.91745	67	5.1791	2.18761	52	4.21154	2.31226	83	3.53012	2.24335	82	4.5122	2.3895
380	hidran	hydrants	62	4.79032	1.17539	82	4.71951	1.89394	67	5.02985	1.80882	52	5.13462	2.15141	83	4.20482	1.93655	82	4.13415	2.07729
381	hidung	nose	62	4.80645	1.22593	82	3.60976	1.1838	67	5.49254	2.18378	52	5.94231	2.07141	83	3.12048	2.10341	82	6.68293	1.83167
382	hidup	be alive, live, life, fresh	62	5.8871	2.22582	82	5.34146	2.12114	67	5.77612	2.11646	52	5.23077	2.67608	83	4.59036	2.39428	82	6.47561	2.29452
383	hijau	green	62	5.41935	1.49916	82	4.56098	2.23936	67	5.43284	2.24435	52	5.90385	2.35363	83	3.3253	2.00066	82	6.68293	2.39278
384	hilang	be lost, vanish	62	3.72581	1.40455	82	4.89024	2.01235	67	4.38806	1.88258	52	4.36538	2.74418	83	5.04819	2.30537	82	6.19512	2.27406
385	hina	abject, contemptible	62	2.90323	1.45658	82	5.52439	1.94508	67	4.44776	1.46973	52	4.17308	2.23801	83	5.24096	2.11031	82	5.39024	2.39215
386	hinaan	insult	62	2.67742	1.49067	82	5.7561	2.02796	67	4.14925	1.76028	52	4.01923	2.42932	83	5.22892	1.95264	82	5.43902	2.20604
387	histeris	hysterical	62	2.93548	1.60808	82	6.7439	2.06566	67	4.55224	2.28489	52	3.65385	2.67805	83	4.75904	2.26635	82	6.02439	2.1885
388	hitam	black	62	4.91935	1.29689	82	4.70732	2.06372	67	5.07463	1.78643	52	5.46154	2.24448	83	3.98795	2.01515	82	6.32927	2.2774
389	hiu	shark	62	3.43548	1.76134	82	5.70732	1.6442	67	5.43284	1.86046	52	4.82692	2.27278	83	3.15663	2.26577	82	5.04878	2.43383
390	hiu	shark	62	3.27419	1.52755	82	5.7561	1.59908	67	5.1194	2.24636	52	4.84615	2.67439	83	3.31325	2.14094	82	4.85366	2.70857
391	hormat	respectful	62	6.25806	1.846	82	5.03659	2.20238	67	6.25373	1.85328	52	6.07692	2.29958	83	4.83133	2.11164	82	6.40244	1.85831
392	hostel	hotel	62	4.75806	0.935379	82	4.56098	1.87312	67	5.08955	1.86459	52	4.80769	2.5208	83	4.24096	2.20083	82	4	2.00616
393	hotel	connection, relationship, contact	62	5.53226	1.73411	82	4.62195	2.17528	67	5.61194	2.05201	52	5.44231	2.68922	83	3.03614	2.01486	82	5.84146	2.26334
394	hubungan	relationship	62	6	1.22809	82	5.2439	1.53608	67	5.95522	1.87837	52	5.17308	2.63254	83	4.9759	2.44937	82	6.31707	2.23263
395	hujan	rain	62	5.03226	1.70792	82	4.65854	2.1443	67	4.77612	2.07307	52	5.61538	2.38586	83	2.68675	1.83415	82	6.70732	2.4062
396	hukuman	punishment, sentence	62	3.58065	1.74195	82	6.32927	1.7712	67	4.68657	2.03164	52	5.09615	2.6291	83	4.26506	1.98828	82	6.02439	2.07855
397	humor	riot, disturbance	62	5.90323	1.55458	82	5.79268	1.58494	67	5.67164	1.93366	52	5.98077	2.16469	83	4.91566	1.97054	82	6.23171	2.09231
398	huru-hara	riot	62	4.16129	1.21727	82	5.09756	2.00376	67	4.70149	2.07448	52	3.88462	2.36522	83	4.6747	2.03691	82	5.17073	2.19317
399	iba	compassion	62	4.95161	1.47579	82	5.60976	1.6537	67	5.58209	2.19607	52	5.11538	2.2722	83	5.27711	1.99581	82	5.40244	1.98674
400	iblis	devil	62	2.54839	1.70513	82	6.32927	1.72172	67	4.35821	2.2136	52	4.48077	2.5552	83	5.33735	2.50501	82	5.36585	2.41146
401	ibu	mother	62	6.6129	2.20547	82	4.89024	2.41398	67	5	2.3355	52	6.19231	2.5594	83	3.16867	2.13461	82	6.7439	2.14194
402	ide	idea	62	5.6129	2.00291	82	5.12195	2.22993	67	6.44776	1.86908	52	5.21154	2.76772	83	5.3012	2.37741	82	6.86585	1.79686
403	identitas	idiot	62	5.77419	1.60347	82	4.97561	2.14289	67	5.95522	1.87028	52	5.44231	2.10893	83	4.15663	2.02112	82	6.14634	2.16094
404	idiot	idol	62	3.80645	1.82729	82	4.60976	2.11261	67	4.91045	2.02059	52	4.55769	2.42061	83	4.74699	2.16312	82	5.03659	2.38019
405	idola	diploma, certificate	62	5.58065	1.75133	82	5.09756	2.10003	67	5.65672	1.9271	52	6.13462	2.17858	83	4.46988	2.22698	82	6.03659	2.09906
406	ijazah	diploma, certificate	62	5.95161	1.47579	82	5.17073	2.02335	67	5.91045	1.94415	52	6.15385	2.26988	83	3.12048	2.09178	82	6.14634	2.2229
407	ikan	fish	62	5.22581	1.53023	82	4.04878	1.78403	67	5.20896	1.84668	52	6.34615	2.1501	83	3.10843	2.07195	82	6.7439	2.25427
408	ikhlas	always be a follower	62	6.46774	1.57561	82	5.04878	2.47906	67	6.26866	1.99683	52	5.65385	2.87576	83	5.55422	2.44577	82	7.13415	1.82413
409	ikut-ikutan	following other people's deeds or thoughts without awareness	62	4.77419	1.33575	82	4.73171	1.8125	67	5.13433	2.12414	52	3.80769	2.22321	83	4.92771	1.91772	82	5.80488	2.18547
410	imbalan	reward	62	5.72581	1.70985	82	4.93902	1.88134	67	5.34328	2.03419	52	5.09615	2.36195	83	4.26506	2.0066	82	5.82927	2.29226
411	impoten	impotent	62	3.69355	1.4996	82	4.91463	2.18412	67	4.8806	1.97348	52	3.59615	2.11678	83	4.68675	2.11226	82	4.62195	2.21466
412	industri	industry	62	4.72581	1.40455	82	4.68293	1.79765	67	5.31343	2.17568	52	4.75	2.72875	83	3.80723	2.22764	82	6.03659	2.26865
413	infeksi	infection	62	3.40323	1.91165	82	4.73171	1.95662	67	5.0597	2.12404	52	4.40385	2.54574	83	3.83133	1.79307	82	5.28049	2.43571
414	inferior	inferior	62	3.83871	1.29556	82	4.78049	1.90532	67	4.8209	2.19452	52	4.46154	2.50068	83	5.33735	2.41579	82	4.96341	2.17985
415	infrastruktur	infrastructure	62	4.66129	1.67864	82	3.90244	1.6376	67	4.62687	1.75668	52	5.63462	2.4417	83	3.68675	2.21925	82	5.62195	2.28057
416	ingatan	memory	62	6.06452	1.49174	82	5.36585	1.95323	67	5.40299	2.03797	52	5.5	2.22728	83	5.22892	2.39066	82	7.06098	1.97733
417	ingin	want	62	5.91935	1.50734	82	5.34146	2.42528	67	5.20896	2.10726	52	5.23077	2.8465	83	5.31325	2.48865	82	7	1.96261
418	ingin tahu	curious	62	5.87097	1.7319	82	5.37805	2.06464	67	6.1194	1.88714	52	5.48077	2.37215	83	5.43373	2.13674	82	6.69512	2.13547
419	insentif	incentive	62	4.95161	1.70272	82	4.65854	1.98898	67	5.10448	1.62494	52	5.05769	2.01381	83	4.73494	2.17011	82	5.18293	2.15526
420	intelijen	intelligence	62	6.09677	1.79899	82	5.20732	2.11834	67	6.34328	1.90336	52	5.03846	2.53572	83	5.13253	2.28874	82	5.7439	2.23778
421	internet	internet	62	5.48387	1.45694	82	5.0122	1.77426	67	5.40299	2.32939	52	5.32692	2.60257	83	3.83133	2.29962	82	7.20732	1.71225
422	intim	intimate, close	62	5.14516	1.17133	82	4.67073	2.09676	67	5.86567	1.93763	52	6.26923	1.94145	83	5.16867	2.14032	82	5.43902	2.2172
423	intimidasi	intimidation	62	3.54839	1.58556	82	4.37805	1.99778	67	5.29851	2.23617	52	4.23077	2.42224	83	4.6988	1.84612	82	5.20732	2.35565
424	iri	envy	62	2.08065	1.16363	82	6.76829	1.84122	67	5.0597	1.97623	52	4.5	2.63089	83	5.36145	2.15598	82	5.87805	2.13952
425	istana	palace	62	6.04839	1.62387	82	5.56098	2.03729	67	5.41791	2.21667	52	6.28846	2.15422	83	3.55422	2.15979	82	5.47561	2.37386
426	istirahat	break, rest	62	5.80645	1.49138	82	3.87805	1.71695	67	5.76119	2.17485	52	5.88462	2.03551	83	4.68675	2.07733	82	6.7439	2.10121
427	istri	wife	62	5.91935	1.986	82	5.14634	2.19495	67	5.38806	1.72289	52	6.07692	2.40788	83	2.91566	1.85581	82	6.26829	2.25558
428	jagoan	champion	62	5.90323	1.3515	82	5.15854	2.17998	67	5.52239	1.80368	52	5.94231	2.25278	83	4.77108	2.062	82	5.87805	2.33804
429	jahat	evil, bad	62	2.62903	1.72003	82	7.28049	1.80037	67	5.22388	2.01375	52	4.84615	2.65968	83	5.24096	2.18415	82	5.80488	2.47675
430	jalan	street	62	5.20968	1.5379	82	4.42683	2.05499	67	5.44776	1.8446	52	4.71154	2.57695	83	3.13253	1.86607	82	6.46341	2.18974
431	jalan besar	main road	62	4.80645	1.25239	82	4.78049	1.98777	67	5.55224	1.93284	52	5.98077	2.62335	83	3.18072	1.98251	82	5.80488	2.13402
432	jalan raya	highway	62	5.12903	1.71286	82	4.17073	2.05363	67	4.95522	2.01835	52	5.25	2.49608	83	3.04819	1.91212	82	6.06098	2.23523
433	jam	hour, o'clock, time	62	4.91935	1.10585	82	4.13415	1.63875	67	5.32836	2.2922	52	5.71154	2.63711	83	3.26506	2.25823	82	6.82927	2.31903
434	jamur	mushroom, fungus	62	4.74194	1.52504	82	4.19512	1.93371	67	5.08955	2.05036	52	5.11538	2.54107	83	3.39759	2.09494	82	5.60976	2.10676
435	janggal	awkward	62	4	1.45985	82	5.03659	1.74586	67	5.08955	1.57376	52	4.92308	2.51151	83	5.10843	2.13571	82	5.46341	2.40983
436	jantung	heart	62	5.41935	1.77919	82	5.08537	2.12685	67	5.14925	2.27139	52	5.53846	2.66761	83	2.95181	1.77999	82	6.09756	2.30196
437	jari	finger	62	5.01613	1.45413	82	4.26829	2.16053	67	6.1194	1.87101	52	6	2.36809	83	3.38554	2.2406	82	6.30488	2.147
438	jarum	needle	62	4.8871	1.22949	82	4.43902	2.1436	67	5.32836	2.2387	52	4.73077	2.66506	83	3.27711	2.07372	82	5.64634	2.39532
439	jatuh	fall	62	4.01613	1.23464	82	5.45122	2.05572	67	5.19403	1.98661	52	4.15385	2.44456	83	3.79518	1.79945	82	6.40244	2.33524
440	jauh	far	62	4.20968	1.69992	82	4.97561	1.88546	67	5.43284	1.99411	52	5	2.58199	83	4.77108	2.37531	82	6.78049	2.04893
441	jawaban	anwer	62	5.77419	1.49775	82	5.0122	1.95312	67	6.14925	1.73427	52	5.75	2.44849	83	4.0241	2.03011	82	6.68293	1.89136
442	jaya	victorious	62	5.91935	1.37063	82	5.17073	2.04157	67	5.47761	1.98752	52	5.19231	2.20551	83	5.15663	2.34511	82	5.7439	2.36649
443	jelek	ugly	62	3.64516	1.26875	82	5	1.95631	67	5.02985	2.12468	52	4.96154	2.22254	83	4.77108	2.24871	82	6.10976	1.9052
444	jelita	gorgeous	62	6.35484	1.24264	82	5.26829	2.037	67	5.37313	2.21452	52	6.07692	2.05652	83	4.80723	1.99057	82	4.93902	2.30055
445	jendela	window	62	5.19355	1.44675	82	4.39024	2.05334	67	5.38806	2.01476	52	5.82692	2.28139	83	3.24096	2.00967	82	5.97561	2.32525
446	jender	gender	62	4.95161	1.07775	82	4	1.67774	67	5.41791	1.97061	52	5.05769	2.28733	83	4.36145	1.96666	82	5.81707	2.08539
447	jengkel	annoyed	62	3.95161	1.76883	82	4.90244	2.14654	67	5.47761	2.09153	52	4.05769	2.2177	83	5.08434	1.95189	82	5.46341	2.24541
448	jenuh	saturated	62	3.59677	1.27343	82	4.78049	2.11418	67	5.13433	2.13126	52	5.19231	2.67185	83	5.40964	2.37382	82	6.42683	2.19444
449	jerami	straw	62	5.06452	1.43574	82	4.78049	2.06095	67	5.14925	1.64458	52	5.38462	2.41851	83	3.20482	2.20177	82	4.85366	2.3837
450	jerat	trick, rope	62	4.30645	1.57427	82	4.85366	1.96338	67	4.76119	2.02327	52	4.25	2.51953	83	4.66265	2.15993	82	4.71951	2.30016
451	jeritan	scream, shriek, cry	62	4.43548	1.92159	82	5.82927	1.82442	67	5.25373	2.06957	52	4.57692	2.7393	83	4.38554	2.1799	82	5.39024	2.10676
452	jijik	disgusted	62	4.04839	2.16853	82	5.56098	1.7715	67	4.95522	2.04074	52	5.36538	2.65706	83	4.78313	1.98806	82	5.91463	2.35284
453	jimat	amulet	62	3.98387	1.48757	82	4.52439	1.8205	67	5.08955	2.10865	52	4.30769	2.54017	83	4.21687	2.27954	82	4.97561	2.43927
454	jinak	tame, benign	62	5.90323	1.3515	82	4.21951	1.81233	67	5.55224	1.97931	52	6.26923	2.36904	83	4.90361	2.02192	82	5.63415	2.28528
455	jiwa	soul	62	5.8871	1.69961	82	4.95122	1.98079	67	5.56716	2.18274	52	4.96154	2.34279	83	5.37349	2.31491	82	6.28049	2.20143
456	joget	dance	62	6.14516	1.57695	82	5.64634	1.88805	67	5.61194	1.86641	52	4.88462	2.69825	83	3.72289	2.07372	82	5.95122	2.18244
457	juara	champion	62	6.14516	1.73533	82	5.43902	2.38875	67	6.58209	2.08275	52	5.34615	2.65599	83	4.18072	2.13075	82	6.26829	2.16623
458	jujur	honest	62	6.48387	2.17091	82	4.84146	2.06959	67	6.04478	2.04815	52	5.78846	2.49184	83	5.04819	2.33167	82	6.82927	2.3137
459	jurang	gap, gorge	62	4.29032	1.5617	82	4.79268	2.15875	67	4.73134	2.11475	52	4.94231	2.92664	83	3.46988	1.97136	82	5.36585	2.27445
460	jurnal	journal	62	4.74194	1.80105	82	4.7561	2.06416	67	5.40299	1.85096	52	5.65385	2.55054	83	3.45783	2.09122	82	6.31707	2.17663
461	juru	ahli	62	5.41935	1.3855	82	4.71951	1.88741	67	5.1791	1.92216	52	5.34615	2.53512	83	4.22892	2.05014	82	5.02439	1.98746
462	jurusan	direction, track (of study)	62	5.16129	1.32063	82	4.40244	1.68406	67	6.01493	1.7964	52	5.03846	2.49676	83	4.54217	2.12592	82	6.81707	2.41461
463	jus	millionaire	62	6.14516	1.57695	82	4.73171	2.27736	67	4.9403	2.21483	52	5.86538	2.41749	83	3.21687	2.30084	82	6.70732	1.88226
464	jutawan	millionaire	62	5.70968	1.75916	82	5.12195	2.15676	67	5.31343	2.19648	52	5	2.72965	83	4.36145	2.10446	82	5.06098	2.32192
465	kabar	news, report	62	5.79032	1.30745	82	4.86585	2.2209	67	5.20896	2.10005	52	5.30769	2.76915	83	4.89157	2.29534	82	6.15854	2.61274
466	kabinet	cabinet	62	4.67742	1.69642	82	4.26829	1.92481	67	5.14925	1.9326	52	4.90385	2.44356	83	4.08434	1.98288	82	5.03659	2.25774
467	kaca	glass	62	5.01613	1.4314	82	4.13415	1.92938	67	5.73134	1.83057	52	5.53846	2.54729	83	3.40964	2.04841	82	6.2439	2.02796
468	kacamata	glasses, spectacles	62	5.46774	1.57561	82	4.63415	2.09357	67	5.43284	2.23758	52	6.42308	2.2522	83	3.3253	2.2312	82	6.09756	2.39139
469	kacau	disorderly, chaotic	62	4	1.68892	82	5.03659	1.96541	67	5.49254	1.8698	52	4	2.37635	83	4.85542	1.88144	82	6.0122	2.26347
470	kagum	impressed, amazed	62	5.87097	1.58356	82	5.03659	2.24128	67	5.55224	1.94845	52	5.90385	2.35363	83	4.84337	2.26577	82	6.32927	1.944
471	kaidah	rule	62	4.96774	1.31782	82	4.15854	2.15148	67	5.07463	1.89348	52	5.5	2.18282	83	5.06024	2.06214	82	5.21951	2.12582
472	kain	cloth	62	5.25806	1.62899	82	4.15854	2.08741	67	5.53731	1.73492	52	6.19231	2.08673	83	3.36145	1.98518	82	5.89024	1.83926
473	kaki	stiff, rigid	62	5.17742	1.13837	82	4.89024	1.86591	67	5.8806	1.94253	52	5.42308	2.84465	83	2.9759	2.06584	82	6.35366	2.37981
474	kaku	rigid	62	4.1129	1.38025	82	4.59756	2.07787	67	4.77612	2.05102	52	4.17308	2.21157	83	4.71084	1.92879	82	5.82927	2.13035
475	kalah	lost	62	3.95161	1.247	82	4.04878	1.96828	67	4.47761	1.78681	52	5.51923	2.29655	83	5.27711	2.10292	82	6.06098	2.41573
476	kalajengking	scorpion	62	3.75806	1.76194	82	5.12195	2.25744	67	4.41791	2.07546	52	4.40385	2.84405	83	3.24096	2.15038	82	5.04878	2.449
477	kalap	crazy	62	3.69355	1.87816	82	5.69512	2.01653	67	4.8806	1.79665	52	4.25	2.33368	83	5.08434	2.10808	82	5.0122	2.15162
478	kalut	chaotic	62	3.48387	1.59653	82	4.64634	1.86833	67	4.85075	2.05422	52	3.55769	1.88298	83	5.3012	1.97999	82	4.87805	2.45146
479	kamar	room	62	5.29032	1.38359	82	4.59756	1.90425	67	5.65672	1.85499	52	5.86538	2.16957	83	3.37349	1.95505	82	6.63415	2.09357
480	kamar mayat	morgue	62	3.40323	1.47615	82	5.32927	1.81254	67	4.41791	2.19607	52	4.09615	2.19857	83	3.46988	2.31294	82	5	2.39341
481	kambing hitam	scapegoat	62	3.91935	1.49643	82	5.04878	2.1193	67	4.58209	2.07546	52	4.75	2.73593	83	4.78313	2.13592	82	5.30488	2.26998
482	kampus	canal, channel	62	5.40323	1.51992	82	5.18293	2.13222	67	5.14925	2.35007	52	6.25	2.50392	83	3.08434	1.97672	82	6.62195	2.5514
483	kanal	canal	62	4.85484	1.53481	82	4.64634	2.20197	67	4.97015	1.7492	52	4.86538	2.64226	83	3.87952	2.32902	82	4.47561	2.33717
484	kangen	miss, longing for	62	6.17742	1.4989	82	5.08537	1.96388	67	4.89552	2.27725	52	4.90385	2.1075	83	5.24096	2.0278	82	6.35366	2.16237
485	kanker	cancer	62	3.29032	1.64354	82	5.5	2.43052	67	4.58209	2.58872	52	4.07692	2.72854	83	4.49398	2.09164	82	5.97561	2.1885
486	kantong	bag	62	5.40323	1.54134	82	4.57317	2.13166	67	5.65672	2.22624	52	5.05769	2.11821	83	3.16867	2.31021	82	6.35366	2.14518
487	kantor	office	62	5.01613	1.65452	82	4.78049	1.95647	67	5.32836	2.32502	52	6.38462	2.72356	83	3.43373	2.10222	82	6.42683	2.12586
488	kapal	ship, boat, vessel	62	4.91935	1.88435	82	4.64634	2.14518	67	5.26866	1.96625	52	5.61538	2.62084	83	3.3494	2.14382	82	5.62195	2.19787
489	kapal pesiar	cruise ship	62	5.77419	1.54091	82	4.56098	2.00676	67	5.13433	2.117	52	5.78846	2.37913	83	3	2.02424	82	5.09756	2.22005
490	kapur	chalk	62	4.6129	1.67288	82	4.2561	1.88438	67	5.38806	2.03719	52	5.67308	2.63997	83	3.21687	2.27418	82	5.02439	2.43927
491	karantina	quarantine	62	4.19355	1.70668	82	4.54878	1.90615	67	4.98507	2.06333	52	5.07692	2.53483	83	4.3494	1.99654	82	4.86585	2.07729
492	karier	career	62	4.91935	1.96108	82	5.02439	2.00601	67	5.85075	1.9326	52	5.57692	2.1543	83	4.66265	2.10271	82	6.19512	2.34357
493	kartu as	ace	62	5.30645	1.69463	82	4.69512	1.94167	67	5.58209	2.13307	52	3.76923	2.23708	83	3.92771	2.05286	82	5.78049	2.26091
494	kas	cash , cashier's window	62	5.27419	1.83025	82	4.64634	1.8147	67	5.55224	1.71697	52	4.69231	2.90056	83	4.15663	2.04511	82	5.62195	2.22022
495	kasar	coarse, rough, crude	62	3.16129	1.65156	82	5.42683	2.01862	67	5.1194	2.20552	52	4.78846	2.63711	83	4.31325	1.97501	82	5.9878	2.41136
496	kasih	love	62	7.22581	1.6538	82	4.73171	2.35204	67	6.02985	1.86653	52	5.13462	2.39304	83	4.90361	2.20097	82	6.19512	2.17981
497	kasih sayang	affection	62	7.64516	1.60017	82	5.30488	2.77862	67	6.58209	1.70693	52	5.15385	2.51571	83	4.84337	2.36066	82	6.34146	2.26743
498	kasihan	pity	62	4.25806	1.26667	82	5.65854	1.75133	67	4.83582	2.12201	52	5.67308	2.44726	83	4.87952	2.17748	82	6.23171	2.20716
499	kasino	casino	62	4.8871	1.60025	82	4.65854	2.01365	67	5.23881	2.12553	52	4.25	2.45648	83	3.78313	2.27418	82	4.06098	2.20744
500	kasir	cashier	62	5.01613	1.82417	82	4.56098	2.09701	67	5.10448	2.51139	52	5.32692	2.81258	83	3.36145	2.38173	82	6.03659	2.61262
501	kasmaran	smitten in love	62	6.1129	1.67043	82	5.41463	2.06051	67	5.83582	2.10768	52	4.55769	1.7758	83	5.3494	2.18885	82	5.76829	2.21832
502	katak	frog	62	4.91935	1.84922	82	4.23171	2.12742	67	5.14925	1.99434	52	4.76923	2.63175	83	3.16867	2.29962	82	5.23171	2.41548
503	kaus kaki	socks	62	4.85484	1.80933	82	3.91463	1.8672	67	5.22388	1.9055	52	4.51923	2.50873	83	2.98795	2.05114	82	6.40244	2.2103
504	kaya	rich	62	7.29032	1.35969	82	5.26829	2.2446	67	6	2.05971	52	6.53846	2.0813	83	4.56627	2.06121	82	6.36585	2.12865
505	keadilan	justice	62	7.1129	1.52686	82	5.76829	2.4001	67	6.76119	1.91556	52	6.05769	2.47666	83	5.48193	2.56316	82	5.81707	2.40949
506	keajaiban	miracle	62	7.48387	1.23795	82	5.91463	1.45891	67	5.49254	2.19761	52	4.69231	2.60119	83	5.25301	2.46855	82	6.07317	2.07739
507	kebahagiaan	goodness, kindness	62	7.91935	1.57124	82	6.43902	1.44954	67	6.50746	2.12755	52	5.80769	2.59742	83	5.12048	2.33425	82	6.5	2.28927
508	kebaikan	good deeds, virtue	62	7.30645	1.03367	82	6.47561	1.40744	67	6.20896	2.11443	52	5.59615	2.61414	83	5.15663	2.40164	82	6.4878	2.00766
509	kebajikan	virtue	62	7.12903	1.5416	82	5.73171	1.79195	67	5.86567	2.08817	52	5.63462	2.82169	83	5.25301	2.40854	82	5.08537	2.37373
510	kebanggaan	pride	62	6.90323	1.08204	82	5.73171	2.0003	67	6.29851	2.1035	52	5.51923	2.43738	83	5.27711	2.23778	82	6.17073	2.01111
511	kebanjiran	flooded	62	3.91935	1.66249	82	5.45122	2.01324	67	5.22388	1.94485	52	4.82692	2.86781	83	3.84337	1.98459	82	6.04878	2.13092
512	kebebasan	freedom	62	6.09677	2.10938	82	5.64634	2.32205	67	6.1791	2.06651	52	5.53846	2.27916	83	5.31325	2.43915	82	6.14634	2.04349
513	kebenaran	truth	62	6.30645	1.88687	82	4.84146	2.30656	67	5.79104	2.31292	52	5.13462	2.52073	83	5.10843	2.21971	82	5.90244	2.26955
514	kebencian	hatred	62	2.64516	1.25576	82	6.29268	1.47814	67	5.56716	2.11935	52	4.75	2.36705	83	5.22892	2.18267	82	5.65854	2.24004
515	keberangan	fury	62	2.91935	1.35862	82	6.85366	0.904337	67	5.01493	2.07797	52	4.23077	2.43033	83	5.27711	2.16577	82	4.23171	2.26786
516	kebetulan	coincidence	62	5.12903	1.89463	82	4.40244	2.12487	67	4.47761	1.94124	52	5.17308	2.66952	83	5.3012	2.17937	82	6.08537	2.24544
517	kebiadaban	barbarity, savagery	62	2.29032	1.34758	82	6.76829	1.31749	67	5.77612	1.97577	52	3.46154	2.17347	83	5.45783	2.27017	82	4.60976	2.24849
518	kebiasaan	custom, habit	62	4.95161	0.965426	82	4.20732	1.74793	67	6.34328	1.78845	52	6.07692	2.17694	83	4.61446	2.1799	82	6.92683	2.19303
519	kebodohan	ignorance	62	3.66129	1.73624	82	5.23171	2.1505	67	5	2.12489	52	4.61538	2.79463	83	5.36145	2.28237	82	5.73171	2.06708
520	kebosanan	boredom	62	3.91935	1.67232	82	4.96341	2.20798	67	4.89552	2.19596	52	4.96154	2.17798	83	4.95181	2.2081	82	6.03659	2.05147
521	kebun	garden	62	5.14516	1.60784	82	4	2.18299	67	5.26866	2.13614	52	5.73077	2.58286	83	2.83133	1.81336	82	6.5	2.03822
522	kecamatan	district	62	5.22581	1.84141	82	4.31707	1.64713	67	4.44776	1.79463	52	6.21154	2.35427	83	3.78313	1.95715	82	6.12195	2.16248
523	kecanduan	addicted	62	3.77419	1.86793	82	5.17073	1.94241	67	5.19403	2.05411	52	4.34615	2.25688	83	5.22892	2.07379	82	5.59756	2.15372
524	kecantikan	beauty, charm	62	5.79032	1.47256	82	5.28049	2.30552	67	6.08955	1.86459	52	5.5	2.36394	83	4.90361	2.00982	82	6.2439	2.08795
525	kecelakaan	accident, mishap	62	3.25806	1.54639	82	6.42683	1.37913	67	4.50746	2.13466	52	4.13462	2.77968	83	3.81928	1.98865	82	6.29268	2.4368
526	kecemasan	worry	62	3.48387	1.21118	82	5.5	2.15022	67	4	1.73205	52	4.17308	2.44726	83	5.48193	2.45626	82	6.18293	2.37855
527	kecemburuan	jealousy	62	4.14516	1.69712	82	5.2561	2.05967	67	5.28358	2.09477	52	4.44231	2.2177	83	5.38554	2.25146	82	5.60976	2.2153
528	kecerdasan	intelligence	62	6.30645	1.9884	82	5.52439	2.24558	67	6.0597	2.16641	52	6.57692	2.19041	83	5.26506	2.38432	82	6.4878	2.03818
529	kecewa	disappointed	62	3.77419	1.62379	82	5.29268	2.1227	67	4.85075	2.00192	52	4.51923	2.5009	83	5.10843	2.05422	82	5.9878	2.328
530	kecil	small	62	4.8871	1.64072	82	4.54878	2.03762	67	5.1791	1.93003	52	5.25	2.51953	83	3.83133	2.03517	82	6.78049	2.0429
531	kecil hati	discouraged	62	4.1129	1.98441	82	4.80488	2.05143	67	5.10448	2.07536	52	5.11538	2.55645	83	5.46988	2.2596	82	5.4878	2.44568
532	kecoak	roach	62	3.98387	2.07635	82	4.97561	2.11972	67	4.46269	2.11294	52	4.94231	2.58513	83	3.12048	2.10341	82	5.78049	2.28265
533	kedengkian	jealousy, malice	62	2.91935	1.59197	82	6.45122	1.54881	67	5.23881	1.93915	52	4.21154	2.55402	83	5.16867	2.24053	82	4.80488	2.27948
534	kegagalan	failure	62	3.58065	1.71348	82	4.93902	2.22415	67	5.07463	2.17641	52	4.55769	2.53148	83	5.51807	2.08573	82	5.60976	2.34524
535	kegandrungan	fondness	62	4.70968	1.03047	82	4.65854	1.87392	67	5.70149	2.24293	52	3.75	2.33368	83	5.03614	1.99662	82	4.30488	2.31308
536	kegembiraan	heat, warmth	62	6.6129	1.84972	82	5.07317	2.1704	67	6.41791	1.85169	52	5.21154	2.78185	83	5.14458	2.18159	82	6.28049	2.32684
537	kehangatan	warmth	62	6.06452	1.65827	82	4.7439	2.22672	67	5.85075	2.16902	52	5.61538	2.36107	83	5.16867	2.2021	82	6.14634	2.00691
538	keharuan	compassion, emotion	62	5.25806	1.74558	82	4.54878	2.22862	67	4.85075	2.25129	52	4.25	2.32527	83	5.28916	2.40695	82	5.36585	2.21394
539	keharuman	fragrance	62	6.03226	1.75525	82	4.97561	2.43927	67	5.95522	2.01835	52	5.69231	2.46973	83	5.03614	2.14956	82	5.34146	2.17857
540	keheranan	amazement, astonishment	62	4.75806	1.71479	82	4.65854	1.73005	67	5.37313	1.99876	52	4.42308	2.26089	83	5.33735	2.14861	82	5.54878	2.07366
541	kehidupan	life	62	6	1.98354	82	5.14634	2.17234	67	6.47761	2.06235	52	5.80769	2.69377	83	4.85542	2.30129	82	6.35366	2.22429
542	kehormatan	wish, longing, desire	62	6.5	1.75322	82	5.91463	2.1035	67	6.19403	2.11229	52	5.82692	2.51054	83	5.38554	2.57962	82	6.23171	2.16766
543	keinginan	wish, desire	62	6.08065	1.57124	82	6.09756	1.69684	67	5.91045	2.12297	52	5.84615	2.56205	83	5.40964	2.37382	82	6.69512	2.14124
544	kejahatan	crime	62	2.35484	1.39198	82	6.32927	1.46612	67	5.1791	2.05917	52	4.5	2.74755	83	4.61446	2.34173	82	6.56098	2.04334
545	kejam	ruthless, cruel	62	2.43548	1.15405	82	6.31707	1.42186	67	4.92537	2.02495	52	4.92308	2.49585	83	4.85542	2.01296	82	5.46341	2.39441
546	kejayaan	glory	62	6.29032	1.35969	82	5.76829	1.74483	67	6.07463	1.89348	52	5.59615	2.32007	83	5.14458	2.26389	82	5.26829	2.35728
547	kekacauan	mess, chaos	62	3.53226	1.36367	82	5.68293	2.06606	67	5.41791	2.20295	52	4.53846	2.46116	83	5.31325	2.16923	82	6.19512	1.97164
548	kekasih	lover, sweetheart	62	5.66129	1.88126	82	5.47561	1.91308	67	5.58209	2.16129	52	5	2.48919	83	4.0241	1.99985	82	5.95122	2.14247
549	kekayaan	wealth	62	5.95161	1.44208	82	5.5122	2.1271	67	6.50746	1.85352	52	5.92308	2.67777	83	4.37349	2.267	82	6.46341	2.12681
550	kekeliruan	mistake	62	4.14516	1.71633	82	4.82927	2.04761	67	5.04478	1.94961	52	4.30769	2.63862	83	5.13253	2.19629	82	5.36585	2.42167
551	kekhawatiran	worry	62	4.12903	1.43131	82	5.23171	2.09231	67	4.76119	1.89168	52	5.09615	2.41936	83	5.3012	2.13413	82	5.76829	2.21832
552	keki	aggravated	62	4.20968	0.977402	82	4.53659	1.97012	67	5.10448	1.82686	52	3.96154	2.10472	83	5.22892	1.95888	82	4.29268	2.44186
553	kekuasaan	power	62	6.06452	1.27872	82	5.57317	1.87268	67	5.58209	2.14016	52	5.36538	2.50512	83	5.31325	2.3002	82	6.28049	1.92626
554	kekuatan	strength, force	62	6.19355	1.87161	82	5	2.0608	67	6.10448	1.97817	52	5.76923	2.654	83	5.0241	2.12405	82	6.13415	2.05938
555	kelaparan	starving, hunger	62	3.62903	1.29607	82	5.54878	2.17819	67	5.19403	2.27795	52	4.25	2.87569	83	4.50602	2.26518	82	6.21951	2.35715
556	kelelawar	bat	62	4.62903	1.20428	82	5	2.04879	67	5.25373	2.01015	52	4.94231	2.65989	83	3.15663	2.15544	82	5.52439	2.22348
557	kelimpahan	abundance	62	5.48387	1.61694	82	4.71951	2.02011	67	5.47761	1.8534	52	4.63462	2.44972	83	4.92771	2.08235	82	5.08537	2.1035
558	kelincahan	agility	62	5.33871	1.36638	82	5.12195	1.96507	67	6.07463	1.88546	52	5.65385	2.29137	83	5.24096	2.08122	82	5.42683	2.06697
559	kelinci	rabbit	62	5.17742	1.6843	82	4.37805	2.07061	67	5.73134	2.15731	52	5.03846	2.84888	83	2.98795	2.07478	82	6.06098	2.03881
560	keluarga	family	62	6.33871	2.07991	82	5.40244	1.89124	67	5.64179	2.40392	52	6.61538	2.17971	83	3.20482	1.9048	82	6.91463	1.94493
561	kelumpuhan	progress, advance, development	62	3.27419	1.7757	82	4.87805	2.17386	67	4.10448	1.91592	52	4.63462	2.64226	83	4.3012	2.16814	82	5.09756	2.22561
562	kemajuan	progress	62	6.09677	1.72455	82	5.64634	2.09863	67	5.34328	2.24656	52	6.38462	2.06895	83	5.09639	2.12198	82	6.13415	2.08322
563	kemarahan	anger, fury	62	3.3871	1.58223	82	5.62195	2.24785	67	6.20896	1.77983	52	4.69231	2.49343	83	5.25301	2.22975	82	6.28049	2.26773
564	kematian	death	62	3.8871	2.31251	82	5.12195	2.25744	67	4.40299	2.42499	52	4.11538	2.47064	83	3.98795	2.28726	82	5.96341	2.40599
565	kembang api	fireworks	62	6.04839	1.63394	82	5.2561	2.15917	67	5.0597	1.74842	52	6.17308	2.81258	83	3.3012	2.08207	82	5.86585	2.46337
566	kemenangan	victory	62	6.03226	1.81042	82	5.41463	2.10203	67	6.0597	2.15941	52	5.92308	2.75714	83	5.01205	2.1555	82	6.13415	1.79686
567	kemerdekaan	independence, freedom, liberty	62	6.35484	1.76577	82	5.36585	1.89549	67	5.61194	1.9768	52	6.40385	2.37024	83	4.78313	2.31668	82	5.73171	2.40395
568	kemesraan	love, intimate feeling	62	5.95161	1.73136	82	4.87805	2.30614	67	5.85075	2.16902	52	4.38462	2.45072	83	5.3012	2.25093	82	5.9878	2.22496
569	kemewahan	luxury, extravagance	62	6.12903	1.36086	82	5.52439	1.88709	67	5.71642	1.84067	52	5.67308	2.72764	83	5	2.26855	82	5.70732	2.11104
570	kemiskinan	poverty, destitution	62	4.12903	1.97097	82	5.19512	2.02722	67	5.23881	2.21626	52	5.5	2.68985	83	5.13253	2.16272	82	5.68293	2.51356
571	kemuliaan	glory, honor	62	6.01613	1.70334	82	4.97561	2.05466	67	5.56716	2.01678	52	5.86538	2.28404	83	5.28916	2.41706	82	5.78049	2.13162
572	kenakalan	naughtiness	62	3.83871	1.55967	82	5.10976	2.1199	67	5.01493	2.14965	52	5.01923	2.61587	83	5.10843	2.03633	82	5.57317	2.37804
573	kenangan	memory	62	5.93548	1.51356	82	5.52439	1.84742	67	5.13433	2.10264	52	5.32692	2.52611	83	5.38554	2.44366	82	6.45122	2.32619
574	kencing	urine, urinate	62	4.22581	1.56204	82	4.39024	2.02915	67	4.83582	2.11486	52	5.63462	2.28404	83	3.48193	2.06812	82	5.82927	2.356
575	kendala	obstacles	62	3.90323	1.52261	82	5.03659	1.93375	67	5.50746	1.98764	52	4.05769	2.55461	83	5.04819	2.33167	82	5.92683	1.9295
576	kendaraan	obstacle, constraint	62	5.5	1.75322	82	5	1.98762	67	5.58209	2.19607	52	5.36538	2.90388	83	2.9759	2.01806	82	6.37805	2.09432
577	kendi	jug, earthenware flask with a neck and spout	62	4.85484	1.79111	82	4.21951	1.96277	67	5.19403	2.05411	52	4.92308	2.58082	83	3.13253	1.96165	82	4.41463	2.341
578	kengerian	horror	62	3.27419	1.47292	82	5.93902	1.38196	67	5.23881	1.71526	52	4.59615	2.34529	83	5.09639	2.33015	82	5.34146	2.37902
579	kenikmatan	pleasure	62	5.6129	2.2569	82	5.23171	1.97077	67	5.77612	2.09488	52	5.88462	2.11116	83	4.86747	2.34141	82	5.7561	2.20303
580	kentut	fart	62	4.27419	1.83919	82	4.82927	2.07754	67	5.13433	2.27567	52	3.67308	2.23801	83	4.03614	2.40145	82	6.21951	2.13162
581	kenyamanan	comfort	62	6.24194	1.96432	82	4.53659	2.18974	67	5.74627	1.86956	52	5.78846	2.19926	83	5.12048	2.02061	82	6.15854	2.04559
582	kepala pelayan	butler	62	5.37097	1.39359	82	4.47561	2.00755	67	5.32836	1.94927	52	5.61538	2.40224	83	3.51807	2.21614	82	4.20732	2.2865
583	keperawatan	nursing	62	5.17742	1.66472	82	4.46341	2.0917	67	5.07463	1.82834	52	5.98077	2.13735	83	4.44578	2.06157	82	5.69512	2.22605
584	kepingin	desire	62	5.32258	1.37631	82	5.17073	2.19317	67	5.04478	2.35123	52	4.69231	2.19213	83	5.48193	2.36004	82	6.18293	2.12642
585	kepuasan	satisfaction	62	6.09677	2.07016	82	4.79268	2.45823	67	5.77612	1.95263	52	5.15385	2.37127	83	4.95181	2.3421	82	5.85366	2.2395
586	keranjang	basket	62	4.77419	1.56204	82	4.17073	2.03552	67	5.52239	1.74389	52	5.75	2.55047	83	3.03614	2.0088	82	5.56098	2.21163
587	keras	hard, solid, tight, strong	62	4.40323	1.40794	82	4.35366	1.38218	67	5.79104	1.9659	52	5.42308	2.30384	83	4.04819	2.02968	82	6.4878	2.32668
588	kereta	wagon	62	5.58065	1.55288	82	4.2439	1.88274	67	5.38806	1.89061	52	5.61538	2.59074	83	3.3253	2.24754	82	6.52439	2.23455
589	keriangan	cheerfulness	62	6.82258	1.62485	82	6.12195	1.78741	67	6.26866	1.91945	52	5.48077	2.65308	83	5.39759	2.17491	82	5.07317	2.0232
590	kertas	paper	62	4.91129	1.53322	82	4.21341	1.78771	67	5.35821	2.19821	52	5.73077	2.54882	83	3.1747	2.16906	82	6.64634	2.37436
591	kerusakan	damage, flaw	62	3.5	1.555	82	5.45122	2.05572	67	5.37313	1.77385	52	4.80769	2.92413	83	4.72289	2.09711	82	6.20732	2.1125
592	kerusuhan	riot, turmoil, unrest	62	3.45161	1.87019	82	6.14634	1.69328	67	4.97015	1.98456	52	5.01923	3.00647	83	4.18072	1.94525	82	5.58537	2.26051
593	kesakitan	in pain, illness, hardship	62	3.6129	1.84972	82	4.68293	2.05407	67	5.26866	2.30666	52	4.59615	2.65876	83	4.26506	2.19803	82	5.76829	2.30565
594	kesal	annoyed	62	3.77419	1.39577	82	5.20732	2.1815	67	4.92537	1.93307	52	5.36538	2.74418	83	5.43373	1.96427	82	6.29268	2.10518
595	kesedihan	sorrow, sadness	62	3.93548	1.84543	82	4.79268	2.16446	67	5.23881	2.20941	52	4.03846	2.48889	83	5.28916	2.09837	82	6.07317	1.89072
596	kesehatan	health	62	6.45161	1.82253	82	5.53049	1.92243	67	5.35821	2.14341	52	5.71154	2.72503	83	4.61446	2.25452	82	6.62805	2.10819
597	kesejahteraan	prosperity, safety	67	6.38806	2.19473	97	4.71134	2.35831	99	5.31313	2.14593	59	5.15254	1.96358	72	6.09722	2.0498	87	6.22989	2.14964
598	kesempatan	opportunity, occasion	67	6.16418	2.30018	97	5.07216	2.25577	99	5.52525	2.36619	59	4.62712	2.25066	72	5.41667	2.31194	87	6.41379	2.23374
599	kesempurnaan	perfection, completeness	67	6.32836	2.06257	97	4.70103	2.41594	99	5.63636	2.19208	59	5	2.48443	72	6.31944	2.43696	87	5.7931	2.20009
600	kesenangan	happiness, contentment, pleasure	67	6.47761	2.09153	97	5.19588	2.25758	99	5.81818	2.15408	59	4.98305	2.30809	72	5.43056	2.49973	87	5.88506	2.38905
601	kesendirian	solitude, loneliness	67	4.0597	2.05884	97	4.4433	2.1601	99	4.62626	2.16929	59	4.72881	2.19585	72	5.69444	2.12058	87	5.5977	2.19651
602	kesengsaraan	misery, suffering, torment	67	2.34328	1.4725	97	6.29897	1.79214	99	4.41414	2.20856	59	4.49153	1.99459	72	5.23611	2.40008	87	5.3908	2.03662
603	kesepakatan	agreement, deal	67	6.34328	1.98137	97	4.46392	2.06187	99	5.59596	2.27192	59	5.10169	2.46839	72	4.94444	2.15517	87	5.98851	2.02596
604	kesepian	solitude, loneliness, deserted, lonely	67	3.38806	1.6963	97	3.78351	1.5892	99	4.68687	2.16487	59	5.42373	2.19092	72	5.33333	2.3913	87	6.05747	2.18534
605	keserakahan	greed	67	2.74627	1.89372	97	5.04124	2.10118	99	4.54545	1.93924	59	4.9322	2.39154	72	5.44444	2.15517	87	4.96552	2.22276
606	kesombongan	arrogance, vanity	67	2.76119	1.73283	97	5.37113	2.24221	99	5.0303	2.19208	59	4.83051	2.26786	72	5.59722	2.19897	87	5.45977	2.10649
607	kesopanan	good manners, courtesy	67	6.77612	1.88953	97	4.54639	2.15552	99	5.59596	1.93738	59	5	1.86622	72	5.77778	2.15735	87	5.64368	2.06846
608	kesulitan	difficulty, trouble	67	3.34328	1.36573	97	5.04124	1.91984	99	4.90909	2.06571	59	5.0339	2.18116	72	5.16667	2.13621	87	5.62069	2.25286
609	kesuraman	vagueness, dullness, gloom	67	2.8806	1.92686	97	4.57732	2.22596	99	4.40404	2.32958	59	4.40678	2.25999	72	6.11111	1.96845	87	4.56322	2.21885
610	kesusahan	difficulty, worry, be in trouble	67	3.25373	1.57964	97	4.83505	2.14903	99	4.46465	2.20534	59	4.98305	2.02136	72	5.23611	2.11296	87	5.6092	2.29436
611	ketakjuban	amazement, astonishment	67	6.01493	1.93448	97	4.90722	2.31428	99	5.0101	1.99742	59	3.89831	2.04007	72	5.76389	2.25484	87	4.64368	2.11296
612	ketakutan	fear	67	3.79104	2.02662	97	5.46392	2.12162	99	4.46465	2.07666	59	4.79661	2.00671	72	4.75	2.29972	87	5.83908	2.1934
613	ketel	kettle, boiler	67	5.41791	1.33881	97	4.25773	1.73372	99	5.0404	1.7138	59	5.18644	2.06343	72	3.45833	2.30087	87	4.11494	2.1373
614	ketenaran	fame, popularity	67	5.92537	2.12712	97	5.06186	2.34438	99	5.09091	2.15279	59	5.10169	2.30961	72	5.48611	2.48937	87	5.50575	2.23541
615	ketiak	armpit	67	4.23881	1.7064	97	4.14433	1.82568	99	4.26263	2.05826	59	4.79661	2.57829	72	2.47222	1.77599	87	5.35632	2.33266
616	keunggulan	excellence, superiority, special quality	67	6.10448	2.17517	97	4.95876	2.08125	99	5.26263	1.90373	59	5.01695	2.06357	72	5.19444	2.24323	87	5.49425	2.27153
617	keuntungan	profit	67	6.26866	2.11475	97	4.79381	2.24043	99	5.55556	1.95992	59	4.83051	2.04394	72	5.34722	2.29611	87	5.77011	2.17117
618	kewalahan	overwhelmed	67	4.1791	1.74013	97	4.70103	1.86058	99	4.67677	1.99401	59	5.23729	2.32927	72	5.08333	2.4538	87	5.55172	2.05595
619	khawatir	worry	67	4.28358	1.99093	97	5.15464	2.14738	99	4.94949	2.03226	59	5.0678	1.99019	72	5.30556	2.20524	87	5.94253	2.03662
620	khidmat	respect, solemn	67	6.1791	1.58521	97	4.03093	2.13821	99	5.31313	1.87707	59	4.9661	1.91154	72	5.65278	2.28996	87	4.70115	1.98901
621	kikuk	bumbling	67	4.04478	1.72708	97	4.76289	1.87513	99	4.35354	1.83121	59	4.77966	2.19771	72	5.18056	2.11851	87	4.58621	2.06043
622	kincir angin	windmill	67	5.65672	1.77996	97	4.14433	2.09657	99	4.94949	1.97109	59	5.13559	2.26257	72	2.70833	2.10591	87	4.62069	2.16871
623	koin	coin	67	5.49254	2.0403	97	4.08247	2.12951	99	5.34343	2.00592	59	5.40678	2.15853	72	2.40278	1.78932	87	5.36782	2.14647
624	kolam	pool	67	5.79104	1.99649	97	4.21649	1.9855	99	5.05051	1.80913	59	5.42373	2.19877	72	2.54167	1.91317	87	5.78161	2.14273
625	kolom	column	67	5.46269	1.56019	97	3.87629	1.8329	99	5.19192	1.46856	59	5.79661	2.19545	72	3.15278	1.88888	87	5.78161	2.08218
626	kolumnis	columnist	67	4.58209	1.61573	97	4.36082	1.78644	99	4.74747	1.5475	59	4.66102	2.05619	72	5.08333	1.88956	87	3.94253	2.04801
627	komedi	comedy	67	6.44776	2.40128	97	5.18557	2.53447	99	5.9697	2.20137	59	4.79661	2.36191	72	4.01389	2.3942	87	6.57471	2.14385
628	komentator	commentator	67	5.37313	1.88965	97	4.79381	1.85931	99	5.40404	1.95834	59	5.35593	1.90971	72	3.59722	2.05323	87	5.13793	2.001
629	komet	comet	67	5.19403	1.77729	97	4.71134	1.76752	99	5.0202	1.94821	59	4.91525	1.89635	72	3.56944	2.41373	87	4.10345	2.12971
630	komisaris	commissioner	67	5.8806	1.48245	97	4.98969	1.87913	99	4.62626	2.07308	59	5.28814	2.24416	72	3.375	2.17176	87	4.72414	2.00401
631	kompor	stove	67	4.91045	1.6305	97	4.48454	2.08723	99	5.36364	1.72883	59	5.9661	1.95612	72	2.79167	2.11592	87	6.05747	2.13147
632	komputer	computer	67	6.22388	1.93705	97	4.74227	2.07805	99	5.11111	1.91071	59	5	2.28186	72	2.58333	2.0607	87	6.36782	2.20525
633	komunis	communist	67	3	1.6606	97	5.62887	2.19051	99	5.17172	2.10461	59	5.01695	2.07191	72	5.06944	2.2538	87	4.97701	2.20979
634	konferensi	conference	67	5.74627	1.92545	97	4.84536	2.11315	99	5.37374	2.0878	59	5.27119	1.99854	72	4.02778	2.17523	87	5.04598	1.97017
635	konsentrasi	concentration	67	6.13433	2.02182	97	4.78351	2.20429	99	6.0404	2.09917	59	4.77966	2.23659	72	5.30556	2.44165	87	6.27586	2.10033
636	konsolidasi	consolidation	67	5.56716	1.68975	97	4.82474	1.73211	99	5.14141	1.64757	59	4.64407	2.03218	72	5.19444	2.02546	87	4.75862	2.16723
637	konteks	context	67	5.14925	1.80281	97	4.41237	1.86945	99	5.13131	1.58208	59	5.66102	2.14645	72	5.69444	2.03241	87	5.3908	2.24829
638	kontrarevolusioner	counter-revolutionary	67	4.50746	1.69109	97	5.06186	1.87536	99	4.47475	1.7044	59	4.50847	2.3952	72	5.88889	2.00391	87	3.2069	2.03537
639	konveksi	convection	67	5.1194	1.72787	97	4	1.77951	99	4.86869	1.81066	59	5.28814	2.10951	72	4.70833	2.15222	87	4.54023	2.17707
640	konyol	foolish, absurd, incompetent	67	4.40299	1.89145	97	5.02062	2.09155	99	4.54545	2.03677	59	4.61017	2.21295	72	5.41667	2.18026	87	5.3908	2.21179
641	kopi	coffee	67	5.91045	2.12297	97	4.15464	1.89484	99	5.26263	2.12173	59	5.44068	2.03649	72	2.875	2.25137	87	5.49425	2.22498
642	koran	newspaper	67	6.01493	1.77945	97	4.49485	2.21324	99	4.80808	2.04878	59	5.0678	2.19611	72	2.75	2.15426	87	6.05747	2.20652
643	korban	victim	67	4.53731	2.16954	97	4.83505	1.97737	99	4.48485	1.9762	59	5.08475	1.84099	72	3.5	2.05557	87	5.28736	1.99947
644	koridor	corridor	67	5.16418	1.77181	97	4.3299	1.89694	99	4.73737	1.55567	59	5.15254	2.28045	72	3.22222	2.12445	87	5.03448	2.0026
645	korup	corrupt	67	2.97015	2.05212	97	5.56701	2.29994	99	4.36364	2.05761	59	4.98305	2.26283	72	4.43056	2.28791	87	6.11494	1.98497
646	kota	city	67	5.85075	1.76887	97	4.75258	1.94739	99	5.08081	2.04878	59	5.37288	2.12456	72	3.29167	2.15875	87	5.48276	2.19864
647	kotor	dirty, filthy, gross	67	3.41791	1.85169	97	5.13402	2.11458	99	4.65657	2.04621	59	5.66102	2.11408	72	3.36111	2.36944	87	5.85057	2.2595
648	kotoran	feces, waste, impurity	67	3.52239	2.16975	97	5.01031	2.20556	99	4.62626	2.04832	59	5.11864	2.20567	72	3.125	2.05514	87	5.63218	2.25736
649	kredit	credit	67	4.62687	1.88965	97	4.91753	1.77758	99	5.0202	1.59066	59	5.45763	2.01136	72	4.13889	1.9951	87	5.47126	2.03366
650	krisis	crisis	67	3.97015	2.08145	97	5.09278	2.10695	99	4.45455	1.97573	59	5	2.08443	72	5.13889	2.2847	87	5.43678	2.12789
651	kuadrat	quadrate	67	5.31343	1.71631	97	4.53608	1.79735	99	4.91919	1.72424	59	5.15254	2.27288	72	5.23611	2.35864	87	4.98851	2.21776
652	kualitas	quality	67	6.16418	2.04937	97	4.82474	2.04129	99	5.85859	1.81833	59	5.15254	2.34751	72	5.22222	2.55763	87	6.13793	2.17369
653	kuat	strong, sturdy, forceful	67	6.34328	1.9271	97	5.09278	2.15098	99	5.85859	2.27681	59	5.0339	2.49113	72	4.65278	2.259	87	6.21839	2.41808
654	kuburan	grave, tomb	67	4.1194	2.14986	97	4.76289	2.41425	99	3.9798	2.18053	59	4.83051	2.24494	72	2.625	1.82655	87	5.21839	2.15895
655	kucing	cat	67	5.77612	2.17298	97	4.74227	1.83869	99	4.67677	1.93163	59	5.05085	2.32989	72	2.97222	2.43202	87	5.71264	2.28192
656	kuda	horse	67	5.62687	1.50591	97	4.64948	2.06176	99	5.19192	1.97782	59	5.45763	1.88755	72	2.44444	1.75939	87	5.58621	2.11061
657	kue	cake	67	6.04478	1.93401	97	4.47423	2.2458	99	5.21212	2.08137	59	5.30508	2.29132	72	3.02778	2.51179	87	6.05747	2.40811
658	kue mangkok	cupcakes	67	5.76119	1.88366	97	4.52577	2.07712	99	4.88889	1.87295	59	5.08475	2.32889	72	2.66667	2.05557	87	4.93103	2.25055
659	kuil	temple, shrine	67	5.35821	1.73818	97	3.7732	1.88473	99	4.9697	1.91372	59	5.22034	2.14209	72	2.65278	1.987	87	4.65517	2.06199
660	kuitansi	receipt	67	5.8209	1.59474	97	4.28866	1.89824	99	5.16162	1.79402	59	5.13559	2.02108	72	2.65278	1.96562	87	5.35632	2.17265
661	kuku	fingernail, toenail	67	5.59701	1.72381	97	4.23711	1.86957	99	5.12121	1.93924	59	5.61017	2.14168	72	2.58333	2.19314	87	5.96552	2.39888
662	kulit	skin, leather, tree bark, peel	67	5.58209	1.98593	97	4.39175	1.96615	99	5.51515	1.50077	59	5.74576	2.17028	72	2.76389	2.14603	87	5.85057	2.13786
663	kulkas	refrigerator, icebox	67	5.86567	1.77436	97	4.51546	2.06213	99	5.18182	1.82031	59	5.22034	2.25196	72	3.09722	2.40984	87	5.82759	2.21626
664	kuman	germ, microbe	67	3.65672	2.19884	97	4.83505	2.02937	99	4.39394	1.83958	59	5.11864	2.32738	72	5.31944	2.36659	87	5.72414	2.13873
665	kumuh	dirty	67	3.40299	1.9074	97	5.2268	2.13846	99	4.26263	2.06815	59	5.10169	2.17901	72	3.73611	2.22022	87	5.2069	2.1895
666	kumulatif	cumulative	67	5.55224	1.74324	97	4.56701	1.9089	99	5.39394	1.92098	59	4.50847	2.4167	72	5.11111	2.40044	87	5.25287	2.19523
667	kunci	key	67	5.62687	1.74804	97	4.49485	2.12193	99	5.19192	2.09312	59	5.91525	1.87808	72	2.63889	1.96666	87	5.78161	2.30986
668	kuning	yellow	67	5.44776	1.79463	97	4.27835	1.95119	99	5.37374	1.75305	59	6.10169	1.83543	72	3.59722	2.43021	87	5.57471	2.14927
669	kupu-kupu	butterfly	67	6.31343	1.57835	97	4.38144	2.26589	99	5.18182	2.23316	59	5.50847	2.2001	72	2.48611	1.93553	87	5.43678	2.10039
670	kurang ajar	very rude, ill-bred, failing to follow rules of proper conduct	67	2.8209	1.72262	97	6.48454	1.595	99	4.45455	1.88047	59	4.49153	2.12029	72	5.91667	2.32409	87	5.81609	2.24918
671	kurang baik	not good	67	3.68657	1.86034	97	4.59794	1.8745	99	4.49495	1.9659	59	4.88136	2.15826	72	5.68056	2.28791	87	5.58621	2.18638
672	kursi	chair	67	5.35821	1.91249	97	4.24742	1.86543	99	5.29293	1.88578	59	5.15254	2.09114	72	2.93056	2.13176	87	5.89655	2.1676
673	kutu	louse	67	3.44776	2.13402	97	4.91753	2.15866	99	4.49495	1.82037	59	5.0678	2.34053	72	2.86111	1.98803	87	5.45977	2.1502
674	kutu rambut	lice	67	3.67164	2.12765	97	4.89691	2.23832	99	4.68687	1.87707	59	4.67797	2.30023	72	2.91667	2.21868	87	4.55172	2.43405
675	laba	profit, gain	67	5.95522	1.92616	97	4.86598	2.08481	99	4.94949	1.93978	59	4.91525	2.15989	72	4.01389	2.2735	87	4.63218	2.10821
676	labah-labah	spider	67	4.97015	2.01487	97	4.89691	2.17698	99	4.80808	2.03378	59	5.45763	2.36586	72	3.11111	2.26769	87	5.42529	2.21849
677	laboratorium	laboratory	67	5.64179	1.79816	97	4.35052	1.83735	99	4.80808	1.75358	59	5.33898	1.99664	72	2.65278	1.93674	87	5.64368	2.01723
678	ladang	unirrigated agricultural field	67	5.80597	1.75153	97	4.09278	1.9153	99	4.92929	1.80279	59	5.05085	2.16097	72	2.875	2.0756	87	4.89655	2.25179
679	lagu	melody, tune, song	67	6.44776	1.76913	97	4.80412	2.35248	99	5.17172	2.12392	59	5.32203	2.24715	72	3.76389	2.32254	87	6.12644	2.26091
680	lalai	careless, negligent, absent-minded	67	3.67164	2.03297	97	4.45361	2.07174	99	4.29293	1.99618	59	4.77966	2.12593	72	5.76389	1.94642	87	5.35632	2.23074
681	lambang	sign, symbol	67	5.49254	1.40748	97	4.34021	1.98896	99	5.46465	1.86981	59	5.37288	2.11642	72	3.26389	2.25172	87	5.44828	2.00441
682	lambat	slow	67	4.02985	2.0373	97	4	1.47902	99	4.62626	1.69986	59	5.13559	2.33753	72	4.77778	2.05023	87	5.62069	2.0014
683	lambung	flank	67	5.01493	1.87885	97	4.28866	2.02566	99	5.10101	2.03788	59	5.23729	2.35137	72	3.33333	2.19474	87	5.72414	2.02134
684	lampion	paper lantern	67	5.97015	1.64197	97	4.23711	2.02985	99	5	2.12372	59	5.50847	2.14454	72	2.79167	2.04827	87	4.8046	2.00487
685	lampu	lamp, light	67	5.73134	2.0859	97	4.31959	2.02868	99	5.59596	1.83458	59	5.11864	2.5602	72	2.59722	1.9331	87	5.93103	2.33673
686	lancar	fast, smooth	67	6.71642	1.67699	97	4.60825	2.26181	99	5.83838	1.9985	59	5.20339	2.3692	72	4.36111	2.36349	87	6.33333	2.30604
687	langit	sky, the heavens	67	6.13433	2.0293	97	4.17526	2.39361	99	5.11111	2.37714	59	5.62712	2.19638	72	3.29167	2.36427	87	6.01149	2.23344
688	lapangan	field, square	67	5.50746	1.65487	97	4.40206	1.8465	99	5.18182	1.87008	59	5.47458	2.15243	72	2.63889	1.96666	87	5.95402	2.20416
689	lapar	hungry	67	4.53731	2.09131	97	5.2268	2.35188	99	5.13131	2.22071	59	5.62712	2.40616	72	4.13889	2.48548	87	6.33333	2.42883
690	lapuk	moldy, rotten, obsolete	67	4.16418	2.16443	97	4.06186	1.73093	99	4.36364	1.832	59	5.23729	2.13621	72	3.625	1.98187	87	5.18391	2.27488
691	laser	laser	67	4.59701	1.92322	97	4.54639	1.79711	99	4.83838	1.97281	59	5.45763	2.22309	72	3.63889	2.2847	87	4.82759	2.09766
692	latihan	exercise, training, practice	67	6.38806	1.99207	97	4.73196	2.03365	99	5.75758	1.82439	59	5	2.25908	72	4	2.10298	87	6.43678	2.07813
693	laut	sea, ocean	67	6.1791	1.93786	97	4.65979	2.46596	99	5.33333	2.15236	59	4.98305	2.45997	72	2.59722	2.01165	87	5.93103	2.35655
694	lawatan	visit	67	5.28358	1.82413	97	4.47423	1.72054	99	4.72727	1.63394	59	4.33898	1.99664	72	4.97222	2.27027	87	4.22989	2.38064
695	lebah	bee	67	5.08955	2.18626	97	4.54639	1.90406	99	4.80808	1.69439	59	5.25424	2.38236	72	2.79167	2.18791	87	5.32184	2.22822
696	lega	relieved	67	6.19403	2.12659	97	3.92784	2.1854	99	5.40404	1.9162	59	4.98305	2.10493	72	5.13889	2.18384	87	5.88506	2.07659
697	legenda	legend, myth	67	5.61194	1.8419	97	4.43299	1.80224	99	5.06061	2.05941	59	5.40678	2.15853	72	5.11111	2.44693	87	5.04598	2.19888
698	leher	neck	67	5.77612	1.67713	97	4.29897	2.14167	99	5.07071	2.07144	59	5.62712	2.2198	72	2.52778	2.06904	87	5.49425	2.39609
699	lelah	tired, worn-out, exhausted	67	3.9403	1.97623	97	4.2268	2.23842	99	4.86869	2.33713	59	5.38983	2.07628	72	4.58333	2.46525	87	6.47126	2.14497
700	lelucon	joke, spoof	67	6.04478	1.90241	97	4.96907	2.26593	99	5.45455	2.12023	59	5.16949	2.10215	72	4.83333	2.18187	87	5.71264	2.16155
701	lemah	weak	67	3.74627	1.86956	97	3.83505	2.11483	99	4.55556	2.00113	59	5.35593	2.15569	72	4.59722	2.38929	87	5.63218	2.24186
702	lemak	fat, grease	67	3.92537	1.98718	97	5.02062	2.15532	99	4.46465	1.97077	59	4.89831	2.28711	72	3.69444	2.21161	87	5.31034	2.27377
703	lemas	weak	67	3.61194	1.89061	97	3.94845	1.87289	99	4.39394	1.97339	59	5.57627	1.98445	72	4.56944	2.24441	87	5.70115	2.19997
704	lembek	soft, mushy, loose, weak	67	4.23881	2.08958	97	3.79381	1.77915	99	4.40404	2.08943	59	5.0339	2.14931	72	3.48611	2.05552	87	5.41379	2.25446
705	lembut	soft, tender	67	5.89552	2.07536	97	4.14433	2.04119	99	5.16162	2.0835	59	5.08475	2.15989	72	5.01389	2.34066	87	5.74713	1.98376
706	lendir	mucus, phlegm	67	3.8209	1.90633	97	4.63918	2.06249	99	4.31313	1.82749	59	5.11864	2.31252	72	3.47222	2.34954	87	5.13793	2.4408
707	lengan	arm, sleeve	67	5.52239	2.01026	97	4.03093	2.10383	99	5.60606	2.01939	59	6.0339	2.23581	72	2.79167	2.23252	87	5.72414	2.41454
708	lentera	lantern	67	5.92537	1.82834	97	4.19588	1.80069	99	5.16162	1.8665	59	5.33898	2.03088	72	3.22222	2.46795	87	4.24138	2.13479
709	lentur	bent, flexible	67	5.8806	1.66535	97	4.16495	1.87461	99	5.18182	1.80907	59	5.15254	2.35485	72	4.61111	2.26147	87	5.29885	2.21577
710	lepra	leprosy	67	3.89552	2.00102	97	4.6701	2.10021	99	4.33333	1.73793	59	4.66102	1.86261	72	3.76389	2.26108	87	3.88506	2.07659
711	lesbian	lesbian	67	3.08955	1.78148	97	4.84536	1.94904	99	4.61616	2.08839	59	4.59322	1.975	72	4.20833	2.28243	87	4.73563	2.09906
712	lesu	weak, sluggish	67	3.62687	1.80769	97	3.89691	2.0129	99	4.65657	2.03119	59	5.47458	2.112	72	4.06944	2.03024	87	5.34483	2.51889
713	lezat	delicious, luscious	67	6.3209	2.23948	97	4.97938	2.35572	99	5.69192	2.05351	59	5.29661	2.14106	72	5	2.36643	87	5.71264	2.22329
714	liburan	vacation, holiday	67	6.59701	2.40618	97	5.05155	2.51815	99	6.0101	2.03287	59	5	2.47052	72	4.61111	2.28625	87	6.36782	2.23146
715	lidah	tongue	67	5.44776	1.64486	97	4.47423	2.03661	99	5.39394	2.03449	59	5.37288	2.326	72	2.44444	1.78325	87	6.03448	2.33999
716	lilin	candle, wax	67	5.59701	1.96222	97	4.25773	2.09304	99	5.25253	1.77479	59	5.45763	1.93268	72	2.30556	1.6241	87	5.88506	2.02557
717	limbah	waste	67	3.14925	2.11956	97	5.06186	2.14968	99	4.44444	1.94948	59	5	2.23607	72	3.34722	2.09735	87	5.73563	2.24365
718	limpa	spleen	67	5.14925	1.62605	97	4.42268	1.65728	99	4.39394	1.7132	59	5.44068	2.05335	72	3.5	2.06241	87	4.65517	2.2866
719	limusin	limousine	67	5.64179	1.73818	97	4.71134	2.16005	99	4.9697	1.95069	59	4.83051	2.23724	72	3.47222	2.3615	87	4.17241	2.24751
720	lincah	agile, lively, energetic	67	5.9403	2.28884	97	5.2268	2.37393	99	5.63636	2.229	59	4.54237	2.20753	72	3.88889	2.28008	87	5.81609	2.29016
721	lingkaran	circle, coil, surroundings	67	5.1791	1.80174	97	4.18041	1.84661	99	5.32323	1.81266	59	5.9322	2.04859	72	3.08333	2.29666	87	5.7069	2.24795
722	lingkungan	area, sphere, environment	67	6	1.93061	97	4.63918	1.92671	99	5.11111	1.89462	59	5.23729	2.19984	72	4.08333	2.21868	87	6.03448	2.15368
723	lipas	cockroach	67	4.40299	2.04539	97	4.75258	2.01055	99	4.62626	1.8713	59	4.22034	2.12593	72	3.90278	2.23392	87	4.75862	2.08519
724	logam	metal	67	5.85075	1.57878	97	4.74227	1.80438	99	5.16162	1.73621	59	5.30508	2.01934	72	2.83333	2.12298	87	5.1954	1.95792
725	lokakarya	workshop, seminar	67	5.49254	1.75269	97	4.61856	1.71661	99	5.07071	1.7685	59	5.13559	2.14522	72	4.73611	2.22022	87	4.11494	2.30482
726	loker	locker	67	5.71642	1.92122	97	4.21649	1.85532	99	5.0101	1.83222	59	4.9322	2.14045	72	2.80556	1.99746	87	4.81609	2.2284
727	longsor	slide, avalanche	67	4.20896	2.157	97	5.09278	2.16546	99	4.9798	2.08483	59	5.38983	2.22848	72	3.25	2.01927	87	5.55172	2.32158
728	loteng	attic	67	5.34328	1.78845	97	4.15464	1.86156	99	5.0303	1.87603	59	5.11864	2.10979	72	3.22222	2.10447	87	4.82759	2.06975
729	lotere	lottery	67	4.34328	2.26001	97	4.94845	1.98101	99	4.55556	2.04152	59	4.61017	2.31201	72	3.81944	2.27247	87	4.49425	2.31212
730	loyal	loyal	67	5.8806	2.19174	97	4.93814	1.90293	99	5.18182	1.95022	59	5.23729	1.96819	72	5.54167	2.11592	87	5.03448	1.94965
731	luar angkasa	outer space	67	6.16418	1.90372	97	4.86598	2.22499	99	5.0101	2.25196	59	4.30508	2.03634	72	4.06944	2.61807	87	5.02299	2.01146
732	luar biasa	extraordinary	67	6.86567	1.63202	97	6.46392	1.63339	99	5.54545	1.8421	59	5.10169	2.48925	72	6.125	2.16852	87	5.70115	2.20525
733	lucu	funny, amusing, cute	67	6.74627	1.81194	97	5.61856	1.99188	99	5.87879	2.11541	59	5.22034	2.23659	72	5.38889	2.28625	87	6.41379	2.26475
734	luka	injury, wound	67	3.98507	2.12127	97	4.86598	2.15846	99	4.55556	2.17228	59	5.22034	2.2596	72	2.66667	1.77621	87	5.93103	2.37131
735	lulusan	graduate, alumnus	67	6.47761	1.87777	97	4.87629	2.26963	99	5.77778	1.84919	59	5.55932	2.43021	72	4.51389	2.10962	87	6.02299	2.38687
736	lumbung	rice barn	67	5.1791	1.88234	97	4.16495	1.86905	99	4.64646	1.6119	59	5.18644	2.27031	72	3.22222	1.94446	87	4.29885	2.23146
737	lumpur	mud	67	4.80597	1.94811	97	4.50515	1.96916	99	4.76768	1.73104	59	5.27119	2.14018	72	2.72222	1.98744	87	5.14943	1.96793
738	lumut	moss	67	4.73134	1.63839	97	4.3299	1.85249	99	4.61616	1.67641	59	5.52542	2.112	72	2.75	1.8595	87	5.16092	2.14516
739	lunak	soft, benign	67	5.44776	1.8446	97	3.80412	1.96659	99	4.53535	1.96559	59	5.11864	2.03491	72	3.77778	2.10447	87	5.10345	2.03478
740	mabuk	drunk, intoxicated, nauseated	67	2.62687	1.54563	97	5.28866	2.05121	99	4.51515	2.06706	59	4.79661	2.52423	72	5.11111	2.67779	87	5.13793	2.27306
741	madu	honey	67	6.28358	1.92122	97	4.49485	2.05712	99	5.19192	1.99835	59	5.72881	1.96373	72	2.81944	2.03024	87	5.34483	2.09
742	mahasiswa	university student	67	6.41791	2.13307	97	4.87629	2.16149	99	5.62626	2.13133	59	5.62712	2.19638	72	3.02778	2.21374	87	6.32184	2.48949
743	mahkota	crown, corona	67	5.97015	1.775	97	4.62887	2.21416	99	5.74747	2.08172	59	5.35593	2.16367	72	2.91667	2.21232	87	5.02299	2.08526
744	mainan	toy	67	5.98507	1.77091	97	4.87629	2.01172	99	5.62626	1.967	59	5.30508	2.17552	72	2.56944	1.81408	87	6.4023	2.11561
745	majalah	magazine, periodical	67	5.56716	1.86046	97	4.56701	1.87587	99	5.23232	1.9369	59	5.30508	2.29132	72	2.77778	2.10447	87	5.88506	2.07098
746	makam	grave, tomb	67	4.41791	2.43179	97	4.71134	2.09144	99	4.54545	2.20052	59	5.16949	2.37191	72	2.79167	1.9925	87	5.50575	2.29191
747	makan	eat, ingest	67	5.86567	2.22857	97	4.93814	2.46143	99	5.54545	2.19123	59	5.62712	2.18851	72	3.45833	2.23882	87	6.24138	2.25144
748	makan malam	dinner	67	6.1791	1.85803	97	4.50515	2.22263	99	5.60606	1.88884	59	5.67797	2.15311	72	3.52778	2.18814	87	6.34483	2.05634
749	makanan	food, meal	67	6.50746	2.09887	97	4.85567	2.32733	99	5.60606	2.20768	59	5.49153	2.3221	72	3.05556	2.2448	87	6.21839	2.3793
750	mal	mall	67	5.95522	1.91828	97	4.98969	1.99215	99	5.47475	1.83694	59	5.22034	2.1661	72	3.02778	2.27647	87	5.74713	2.24757
751	malaikat	angel	67	6.13433	2.44884	97	3.92784	2.45479	99	5.11111	2.32944	59	4.62712	2.44877	72	6.23611	2.52588	87	5.37931	2.20592
752	malaria	malaria	67	3.77612	2.05102	97	4.82474	2.1603	99	4.50505	2.10623	59	4.77966	2.1178	72	3.77778	2.29035	87	4.82759	2.17922
753	malas	lazy, indolent, not be up to	67	3.10448	1.61559	97	4.76289	2.13977	99	4.74747	2.36187	59	5.37288	2.12456	72	4.44444	2.61571	87	5.75862	2.54707
754	malu	shy, embarrased, ashamed, shame	67	2.92537	1.62661	97	5.86598	1.48344	99	4.86869	2.09784	59	5.69492	1.90511	72	5.22222	2.36894	87	6.13793	2.31362
755	mampu	capable, afford, wealthy	67	6.07463	2.1972	97	4.72165	2.05519	99	5.48485	1.98136	59	5.49153	2.0542	72	5.04167	2.25449	87	5.66667	2.25505
756	manajemen	management	67	6.0597	1.82475	97	4.63918	2.04219	99	5.32323	2.07428	59	5.20339	2.13977	72	5.08333	2.22502	87	5.29885	2.02378
757	manajer	manager	67	5.8209	1.92216	97	4.43299	1.71335	99	5.30303	2.03768	59	5.45763	2.06216	72	3.25	2.0607	87	5.7931	1.86858
758	mandek	stagnate, get stuck	67	3.9403	1.65035	97	4.82474	1.70178	99	4.79798	1.67807	59	4.42373	1.8308	72	5.27778	1.8555	87	4.55172	2.27606
759	mandi	bathe, take a bath	67	6.23881	1.92346	97	4.48454	2.47535	99	5.72727	2.05941	59	5.15254	2.03261	72	3.41667	2.23764	87	6.3908	2.35439
760	mangkel	annoyed, irritated	67	4.35821	2.02036	97	4.78351	1.94843	99	4.51515	1.70452	59	4.35593	2.14767	72	4.79167	1.876	87	4.14943	2.00307
761	mangkuk	bowl	67	5.97015	1.58564	97	4.4433	1.9417	99	4.69697	1.78116	59	5.67797	2.19278	72	2.43056	1.99878	87	5.73563	2.26941
762	maniak	maniac	67	4.22388	2.1021	97	4.79381	2.10128	99	4.79798	1.95865	59	4.37288	2.08358	72	5.30556	2.28676	87	4.96552	1.97336
763	manis	sweet, cute	67	6.71642	1.87331	97	4.49485	2.47118	99	5.66667	1.98977	59	5.0678	2.28084	72	3.98611	2.46378	87	6.11494	2.3349
764	manja	spoiled	67	4.76119	2.13264	97	4.50515	2.00064	99	5.32323	1.79471	59	4.88136	2.06852	72	5.15278	2.26212	87	5.77011	2.29611
765	manusiawi	humane	67	6.02985	2.14596	97	4.4433	2.33617	99	5.75758	1.8957	59	4.88136	2.1016	72	5.84722	2.1732	87	5.7931	2.11384
766	marah	angry, anger, fury	67	3.46269	2.06213	97	5.42268	2.21188	99	5.55556	1.93371	59	5.30508	2.02786	72	4.06944	2.32152	87	5.91954	2.44578
767	margin	margin	67	5.47761	1.66386	97	4.18557	1.78144	99	4.80808	1.70639	59	4.69492	2.03634	72	4	2.25176	87	5.01149	2.14852
768	marmut	guinea pig	67	5.86567	1.45535	97	3.96907	1.81116	99	4.88889	1.71362	59	5.08475	2.36562	72	2.61111	1.83515	87	5.24138	2.23068
769	mars	mars, marching tune	67	4.71642	1.93693	97	4.17526	2.2127	99	4.36364	1.98183	59	4.57627	2.2066	72	4.26389	2.5119	87	4.64368	2.26694
770	martabat	status, prestige, dignity	67	5.67164	1.82896	97	4.63918	2.18511	99	5.66667	1.85164	59	5.25424	2.04765	72	5.91667	2.26268	87	4.95402	2.06807
771	masa	time, period, during, phase	67	5.38806	1.57591	97	4.16495	1.98264	99	4.85859	1.87361	59	5.64407	2.09072	72	5.30556	2.55992	87	5.42529	2.07214
772	masakan	food, cooking, cuisine	67	6.47761	2.01026	97	5	2.33184	99	5.42424	2.06077	59	5.33898	2.37523	72	2.875	2.20075	87	5.82759	2.47408
773	masjid	mosque	67	6.13433	2.01431	97	4.20619	2.36264	99	5.42424	2.23648	59	5.67797	2.26244	72	2.76389	2.13946	87	6.32184	2.4136
774	massa	mass	67	5.28358	1.61251	97	5.01031	1.92838	99	5.22222	1.91959	59	5.49153	2.35162	72	4.05556	2.4024	87	5.27586	2.05556
775	masturbasi	masturbation	67	3.70149	1.93856	97	5.02062	2.22664	99	4.64646	2.09622	59	4.54237	2.29183	72	3.90278	2.1174	87	4.93103	2.07865
776	mata	eye	67	5.79104	1.9191	97	4.10309	2.0129	99	5.52525	1.93435	59	5.47458	2.19997	72	2.76389	2.07936	87	6.03448	2.20173
777	matahari	the sun	67	5.95522	2.12797	97	5.20619	2.20292	99	5.65657	2.19071	59	5.42373	2.27584	72	2.91667	2.15426	87	6.08046	2.5207
778	matang	ripe, done, cooked, mature, adult	67	6.0597	1.98388	97	4.47423	2.13157	99	5.40404	1.98422	59	5.44068	2.18357	72	4.15278	2.28689	87	5.62069	2.24251
779	matematika	mathematics	67	4.8806	2.03397	97	5.15464	2.14253	99	5.20202	2.25416	59	5.44068	2.20713	72	3.65278	2.68622	87	6	2.3821
780	materiil	material	67	5.55224	1.78617	97	4.26804	1.74711	99	4.84848	1.9079	59	5.05085	2.19265	72	3.73611	2.16888	87	4.50575	2.01664
781	mati	die, be dead, fixed, numb	67	3.1194	1.67443	97	4.36082	2.38129	99	4.19192	2.21164	59	5.0678	2.22729	72	4.13889	2.60717	87	5.78161	2.22264
782	mayat	human corpse	67	3.74627	2.02517	97	5.08247	2.28067	99	4.21212	2.18657	59	4.72881	1.97249	72	2.66667	1.92829	87	5.01149	2.13767
783	meja	table	67	5.41791	1.78503	97	4.18557	1.92208	99	5.44444	1.69165	59	5.59322	2.25234	72	2.69444	2.08711	87	5.87356	2.20362
784	melangkah	step forward	67	5.80597	2.0979	97	4.36082	2.07257	99	5.86869	2.08809	59	5.64407	1.90971	72	3.625	2.12588	87	5.73563	2.19121
785	melawan	against, oppose, versus	67	4.50746	2.25881	97	5.50515	2.21324	99	5.37374	2.17399	59	4.35593	2.28762	72	4.75	2.32409	87	6.25287	2.19523
786	melepuh	get blistered	67	3.86567	2.06629	97	4.82474	2.14092	99	4.62626	1.8713	59	5.25424	1.90818	72	3.5	1.99295	87	5.18391	1.86478
787	melodi	melody	67	6.10448	2.26391	97	4.3299	2.31715	99	5.19192	2.06366	59	5.01695	2.3304	72	5.01389	2.50348	87	5.43678	2.07813
788	melukai	injure, wound, hurt	67	2.79104	1.66549	97	5.39175	2.14358	99	4.84848	2.09159	59	5.15254	2.14004	72	4.01389	2.21069	87	5.63218	2.13015
789	melukis	paint, draw, depict	67	6.19403	1.9713	97	4.45361	2.29138	99	5.41414	1.97438	59	5.01695	2.27044	72	3.58333	2.2502	87	5.3908	2.02517
790	melunakkan	soften	67	5.31343	1.76849	97	4.35052	1.98453	99	5.32323	2.00422	59	4.67797	1.86104	72	4.59722	2.1602	87	4.83908	2.09025
791	melupakan	forget, forget about	67	4.10448	2.03108	97	4.91753	2.02932	99	4.92929	2.06651	59	5.15254	2.21136	72	5.52778	2.16224	87	6.02299	2.23074
792	memalukan	disgrace, disgraceful, cause shame	67	3.68657	2.18957	97	5	2.12623	99	4.53535	2.00669	59	4.98305	2.11311	72	5.02778	2.18814	87	6.22989	1.95115
793	memamah	chew	67	4.76119	1.75887	97	4.63918	1.94821	99	4.91919	1.72424	59	5	2.19718	72	4.56944	2.21916	87	4.44828	2.31154
794	memamah biak	chew a cud for the second time	67	5.23881	1.67955	97	4.50515	1.85474	99	4.9596	1.90016	59	4.81356	2.25507	72	4.54167	2.16852	87	4.37931	2.38816
795	memanggang	toast, roast, bake	67	5.35821	2.01285	97	4.8866	1.92503	99	5.41414	1.88988	59	5.25424	2.03074	72	3.91667	2.3542	87	5.14943	1.99726
796	mematuhi	obey	67	6.31343	1.82748	97	4.3299	2.17812	99	5.11111	2.27627	59	5.64407	2.24962	72	4.26389	2.14931	87	6.11494	2.32492
797	membakar	burn, set on fire	67	2.9403	1.63188	97	6.30928	1.47451	99	5.33333	1.97949	59	5.23729	2.32185	72	3.83333	2.07602	87	5.71264	2.33232
798	membayangkan	imagine, describe	67	5.28358	1.81581	97	4.49485	2.06722	99	5.59596	2.04	59	5.59322	2.17445	72	5.58333	2.28744	87	6.10345	2.16223
799	membelai	caress, stroke	67	6.02985	1.70534	97	3.14433	1.77945	99	5.26263	1.75305	59	5.30508	2.24572	72	4.01389	2.12625	87	5.17241	1.96603
800	membenci	hate	67	2.53731	1.53078	97	5.03093	2.24283	99	4.85859	1.95881	59	4.98305	1.96075	72	5.15278	2.1602	87	6	2.20991
801	memberkati	bless	67	5.97015	2.58768	97	4.04124	2.40623	99	4.89899	2.19691	59	4.77966	2.34203	72	5.69444	2.56542	87	5.02299	2.61025
802	membuang	discard, throw, exile	67	4.52239	1.81207	97	4.87629	1.98041	99	5.41414	2.05541	59	5.79661	2.2111	72	3.77778	2.40435	87	6.33333	2.23433
803	membusuk	rot, decay	67	3.23881	1.93915	97	4.96907	1.96561	99	4.43434	1.94916	59	5.49153	1.88801	72	3.95833	2.17824	87	5.44828	2.03892
804	memecah	break, split, destroy, dissect	67	3.86567	1.84141	97	4.73196	1.86813	99	5.30303	1.73473	59	5.30508	2.23031	72	4.11111	2.08655	87	5.62069	1.87543
805	memelihara	take care of, maintain, raise	67	6.25373	2.1486	97	4.5567	1.99984	99	5.81818	1.83149	59	5.22034	2.17405	72	4.84722	2.05323	87	5.48276	2.21445
806	memeluk	embrace, hug	67	6.43284	1.96348	97	4.43299	2.44484	99	5.84848	1.96585	59	5.38983	2.15772	72	3.68056	2.14822	87	5.93103	2.11744
807	memendam	bury, hide away	67	4.55224	2.01723	97	4.76289	2.23035	99	4.84848	2.05219	59	4.74576	2.12208	72	5.45833	2.35532	87	5.44828	2.02173
808	memijat	massage, squeeze, press	67	5.85075	1.83612	97	4.70103	2.05226	99	5.62626	1.76465	59	5.10169	2.23371	72	3.40278	1.91848	87	5.47126	2.08449
809	memimpikan	dream of, dream about	67	5.89552	2.13296	97	4.69072	2.19545	99	5.17172	2.0053	59	5.50847	2.18437	72	5.5	2.30737	87	5.48276	2.37654
810	memompa	pump	67	5.55224	1.94066	97	4.7732	1.91216	99	5.24242	1.76179	59	5.27119	2.25779	72	3.75	2.16079	87	5.2069	2.152
811	memotong	cut (off), slice	67	4.86567	1.90609	97	4.78351	2.04749	99	5.49495	1.83711	59	5.01695	2.21664	72	3.65278	2.0498	87	5.7931	2.08057
812	memperlakukan	treat, handle	67	5.76119	1.98547	97	4.28866	2.09642	99	5.55556	1.84182	59	5.20339	2.13977	72	4.73611	2.29508	87	5.89655	2.28257
813	mempesona	dazzle	67	6.47761	2.04019	97	5.1134	2.41038	99	5.80808	2.21625	59	4.45763	2.3439	72	5.30556	2.50992	87	5.8046	2.02794
814	memuakkan	nauseating, disgusting	67	2.65672	1.29746	97	5.94845	1.54361	99	4.62626	1.93563	59	4.50847	1.94203	72	5.59722	2.21175	87	5.37931	2.0014
815	memualkan	sickening	67	3.9403	1.93751	97	4.81443	2.10322	99	4.43434	1.9906	59	4.67797	2.05477	72	5.02778	2.27647	87	5.06897	2.19827
816	memukau	charming	67	6.04478	2.15627	97	4.91753	2.39213	99	5.82828	2.11429	59	4.64407	2.45485	72	5.625	2.36427	87	5.14943	2.10497
817	memukul	hit, strike	67	3.58209	1.94741	97	6.04124	1.94142	99	5.25253	1.99665	59	5.35593	2.07417	72	3.65278	2.07031	87	5.72414	2.14416
818	memutilasi	mutilate	67	3.1791	2.23556	97	5.38144	2.172	99	4.82828	2.15255	59	4.35593	2.23424	72	3.98611	1.99643	87	4.7931	2.06937
819	menahan	hold back, restrain	67	4.41791	1.98593	97	4.68041	2.09437	99	5.26263	1.87674	59	5.52542	1.7942	72	4.77778	2.18331	87	5.78161	2.01405
820	menampar	slap, beat	67	3.07463	1.62661	97	5.87629	1.52246	99	5.51515	2.05716	59	4.54237	1.76481	72	3.93056	2.19042	87	5.17241	1.86277
821	menangis	cry	67	3.26866	1.46248	97	6	1.84278	99	4.74747	2.18223	59	4.67797	2.16907	72	3.88889	2.45268	87	5.77011	2.49045
822	menanti	wait	67	5.1791	2.23556	97	4.93814	2.12532	99	5.10101	2.10197	59	5.0339	2.35596	72	5.875	1.89839	87	5.78161	2.19633
823	menara	tower	67	5.71642	1.74778	97	4.35052	1.87662	99	5.18182	1.75757	59	5.55932	2.32135	72	3.19444	2.35951	87	5.06897	1.94574
824	menarik	interesting, pull	67	6.16418	1.91166	97	5.04124	2.28636	99	5.39394	2.17508	59	5.0678	2.21954	72	4.875	2.47203	87	5.75862	2.19918
825	mencaci	abuse verbally, berate	67	2.89552	1.63424	97	6.28866	1.63273	99	4.71717	2.10946	59	4.91525	2.08681	72	4.26389	2.15585	87	5.10345	2.28257
826	mencampakkan	throw, toss	67	3.04478	1.76182	97	5.94845	1.75814	99	5.0101	1.96653	59	4.94915	2.24702	72	4.875	1.95684	87	5.6092	2.04801
827	mencapit	tweeze	67	4.38806	1.63258	97	5.2268	1.7109	99	5.07071	2.00638	59	5.11864	1.93947	72	4	2.03491	87	4.52874	2.04507
828	menceraikan	divorce, separate something from something else	67	3.35821	2.05014	97	4.81443	2.14248	99	4.9899	2.1261	59	4.88136	2.21348	72	4.31944	2.18075	87	5.4023	1.97343
829	menciptakan	create, produce	67	6.10448	2.45032	97	4.8866	2.45746	99	5.48485	2.22859	59	5.50847	2.3952	72	5.05556	2.361	87	5.62069	2.34393
830	mencium	kiss, smell, sniff	67	5.58209	2.05345	97	4.40206	2.01897	99	5.32323	1.89967	59	4.74576	2.27879	72	3.77778	2.29649	87	5.7931	2.13573
831	mencolek	pinch	67	4.56716	1.66264	97	4.52577	1.92621	99	5.31313	1.82749	59	5.67797	1.98651	72	3.56944	2.08837	87	5.33333	1.98639
832	mencubit	pinch	67	4.0597	1.88543	97	4.92268	1.94528	99	4.83838	1.95173	59	5.40678	2.12224	72	3.57639	2.15242	87	5.76437	2.18392
833	mendarat	land, reach the shore	67	5.68657	1.67159	97	4.21649	1.9855	99	4.79798	1.9377	59	5.44068	2.07008	72	4.15278	1.85123	87	5.72414	1.98652
834	mendendam	resent	67	3.16418	2.0641	97	5.86598	1.89643	99	5.14141	1.97954	59	4.45763	2.31429	72	5.68056	2.31241	87	4.97701	2.14029
835	mendengki	envy	67	3.29851	2.06717	97	5.6701	2.17333	99	4.89899	1.75252	59	4.59322	2.00962	72	5.48611	2.22656	87	4.62069	2.13084
836	mendung	cloudy, overcast	67	4.85075	1.84435	97	4.31959	2.33874	99	4.77778	2.04817	59	5.15254	2.03261	72	3.48611	2.23917	87	5.81609	2.26464
837	menebak	guess	67	5.31343	2.14058	97	4.61856	1.83963	99	5.28283	1.95897	59	5.08475	2.1196	72	5.22222	2.00859	87	5.74713	2.00127
838	menendang	kick	67	4.35821	1.81493	97	4.87629	2.0272	99	5.34343	1.91216	59	5.64407	2.23424	72	3.68056	1.99878	87	5.26437	2.11011
839	menenggelamkan	cause something to sink or disappear	67	3.9403	2.00666	97	4.98969	2.32511	99	5.06061	1.96302	59	4.86441	2.06329	72	4.55556	2.12887	87	5.21839	2.0484
840	mengabaikan	ignore, disregard	67	3.61194	2.18088	97	4.97938	2.13102	99	4.89899	1.91394	59	5.40678	2.32763	72	5.31944	2.21281	87	5.72414	2.29098
841	mengabdikan	subjugate, devote	67	6.16418	1.91166	97	4.49485	2.04187	99	5.67677	1.9786	59	4.81356	2.14536	72	5.80556	2.29904	87	5.17241	1.95417
842	mengajar	teach	67	6.25373	1.86144	97	4.52577	2.03149	99	5.53535	1.9811	59	5.44068	2.20713	72	3.93056	2.41081	87	6.01149	2.14852
843	mengaktifkan	activate	67	5.79104	2.17797	97	4.84536	2.07836	99	5.59596	2.02998	59	5.37288	1.97308	72	4.83333	2.26424	87	5.54023	2.13392
844	mengamankan	secure	67	5.91045	2.36599	97	4.43299	2.13067	99	5.45455	1.91808	59	5.30508	2.15962	72	4.84722	2.26834	87	5.70115	2.11371
845	mengawal	guard, escort, oversee	67	5.85075	1.87692	97	4.6701	2.0652	99	5.59596	2.00977	59	5.61017	2.05121	72	4.56944	2.17428	87	5.04598	1.89803
846	mengayuh	paddle, row	67	5.22388	1.96809	97	4.79381	1.96287	99	5.35354	1.86434	59	5.66102	2.11408	72	3.59722	1.91112	87	5.11494	2.1373
847	mengecat	paint, tint	67	5.23881	1.34941	97	4.36082	1.87186	99	5.14141	1.84618	59	5.35593	2.19531	72	3.38889	1.80419	87	5.54023	2.22462
848	mengecewakan	disappointing, disappoint	67	3.25373	2.13445	97	4.64948	2.03634	99	4.53535	1.90227	59	4.71186	2.10132	72	5.54167	2.43182	87	5.56322	2.28087
849	mengedipkan	wink, blink	67	5.28358	1.74778	97	4.50515	1.77438	99	5.40404	1.97907	59	5.44068	1.87792	72	3.72222	2.12445	87	5.11494	2.0313
850	mengejek	mock, ridicule	67	3.64179	2.17215	97	4.8866	2.00456	99	4.79798	2.17115	59	5.27119	1.91032	72	4.23611	2.11961	87	5.68966	2.17977
851	mengeluhkan	complain about something	67	3.22388	1.97577	97	4.82474	2.09668	99	4.49495	1.87559	59	5.38983	2.29705	72	4.56944	2.45424	87	5.77011	2.23971
852	mengembang	expand	67	5.97015	1.78351	97	4.48454	1.92632	99	5.16162	1.76535	59	5.28814	2.14999	72	4.44444	1.99922	87	5.36782	2.16803
853	mengendalikan	control, lead, hold the reins, restrain	67	5.58209	1.97829	97	4.84536	2.19061	99	5.19192	2.09312	59	5.18644	2.08835	72	5.19444	2.08035	87	5.35632	2.10192
854	mengerikan	hideous	67	3.26866	1.87957	97	6.2268	2.04382	99	4.66667	2.07512	59	4.30508	1.91414	72	5.16667	2.19474	87	5.89655	2.11327
855	mengerti	understand	67	6.13433	2.20121	97	4.39175	2.04917	99	5.69697	1.89766	59	5.20339	2.1317	72	5.36111	2.20949	87	5.89655	2.15684
856	mengetik	type	67	5.92537	1.59842	97	4.70103	1.95344	99	5.58586	1.77862	59	5.20339	2.20329	72	3.94444	2.31279	87	5.77011	2.21885
857	mengganggu	disturb, bother	67	3.43284	1.92451	97	4.98969	2.16263	99	5.16162	2.07368	59	5.32203	1.93374	72	4.54167	2.36725	87	6.08046	2.16858
858	menggantung	hanging	67	4.83582	1.97405	97	4.68041	1.81743	99	5.10101	1.94566	59	4.98305	1.7762	72	4.01389	1.95364	87	5.5977	2.04859
859	menggapai	reach	67	6.50746	1.98764	97	4.90722	2.42419	99	5.77778	2.02311	59	5.10169	2.15515	72	4.75	2.43073	87	5.24138	2.26688
860	menggaruk	scratching	67	5.34328	1.74558	97	4.8866	1.96255	99	5.27273	1.77751	59	4.91525	2.15989	72	3.75	2.18671	87	5.54023	2.13392
861	menggemaskan	adorable	67	6.26866	1.85523	97	4.79381	2.04602	99	5.58586	1.95881	59	4.62712	1.93781	72	5.05556	2.25731	87	5.67816	2.09925
862	menggetarkan	thrill	67	5.02985	1.98456	97	5.06186	2.1881	99	5.20202	1.92184	59	4.59322	1.96626	72	4.68056	2.30631	87	5.25287	1.92425
863	menggiling	grind	67	5.47761	1.70878	97	4.68041	1.87387	99	5.15152	2.09159	59	5.22034	1.94819	72	4.08333	2.38393	87	5.01149	1.92592
864	menggoda	tease, flirt	67	4.64179	1.85487	97	5.16495	2.01065	99	5.38384	1.93589	59	4.95763	2.16241	72	4.81944	2.19667	87	5.97126	2.20742
865	menggunting	cutting	67	4.89552	1.74195	97	4.50515	2.00064	99	5.28283	1.92746	59	5.20339	2.03232	72	3.33333	1.87647	87	5.91954	2.22678
866	menghalangi	blocking	67	3.95522	1.95737	97	4.89691	2.09903	99	4.73737	2.06815	59	4.83051	2.04394	72	4.54167	2.2451	87	5.22989	2.13335
867	menghancurkan	destroy, wreck	67	2.98507	1.71881	97	5.2268	2.24771	99	4.9596	2.08454	59	5.15254	2.17995	72	4.26389	2.28278	87	5.48276	2.06218
868	menghanguskan	sear	67	3.8806	1.92686	97	4.8866	2.08105	99	5.18182	2.01709	59	4.81356	2.49465	72	3.88889	2.179	87	4.88506	2.19102
869	menghias	decorate	67	6.26866	1.72839	97	4.27835	1.88604	99	5.76768	1.84517	59	5.22034	2.10965	72	4.26389	2.2075	87	5.73563	2.00847
870	menghina	insulting, insult	67	2.47761	1.50109	97	6	1.67083	99	4.57576	2.16225	59	5.30508	2.26102	72	4.58333	2.1673	87	5.72414	1.80239
871	menghindar	dodge	67	4.46269	2.11294	97	4.87629	2.01172	99	5.0404	2.05991	59	5.20339	1.89172	72	4.23611	2.41178	87	5.77011	2.26038
872	menghormati	respect	67	6.25373	1.93331	97	4.79381	2.07635	99	5.31313	1.8825	59	5.15254	2.21136	72	4.76389	2.08612	87	6.10345	1.9412
873	mengigit	bite	67	3.68657	1.58792	97	4.76289	2.00402	99	5.28283	1.97969	59	4.94915	2.2005	72	3.72222	2.29035	87	5.63218	2.23146
874	mengilhami	inspire	67	6.32836	1.80394	97	4.61856	2.13816	99	5.29293	1.96007	59	5.27119	2.17216	72	5.97222	2.12942	87	5.18391	1.96793
875	menginginkan	want	67	6.1194	1.69243	97	5.05155	2.29297	99	5.71717	2.04061	59	4.84746	2.09937	72	5.27778	2.3808	87	6.11494	2.30986
876	menginspirasi	inspire	67	6.35821	2.26101	97	4.54639	2.35859	99	5.45455	2.10089	59	5.20339	2.29527	72	5.61111	2.38868	87	5.67816	2.1103
877	mengkhianati	betray	67	3.13433	2.0293	97	5.75258	2.05158	99	5.14141	2.12857	59	4.32203	2.13704	72	5.68056	2.12846	87	5.68966	1.97255
878	mengobati	treat	67	6.26866	1.9816	97	4.72165	2.28556	99	5.74747	2.02204	59	5.25424	2.21743	72	4.18056	2.40496	87	5.68966	2.19572
879	mengotori	littering, pollute	67	3.52239	2.16975	97	5.08247	1.98258	99	4.90909	1.90108	59	5.28814	2.40008	72	3.98611	1.94642	87	5.47126	2.0733
880	mengucilkan	isolate	67	3.46269	2.03997	97	4.95876	2.17906	99	4.87879	2.09603	59	5.76271	2.23868	72	4.91667	2.07432	87	5.08046	2.22678
881	menikam	stabbing	67	3.07463	2.1972	97	5.45361	2.14583	99	5	2.0051	59	4.49153	1.95089	72	3.94444	2.04794	87	4.43678	2.21885
882	meningkatkan	increase	67	6.41791	2.00113	97	4.79381	2.00488	99	5.51515	1.9865	59	5.42373	2.37953	72	5.34722	2.07031	87	5.63218	2.02952
883	menjangkau	reach	67	6.22388	1.98342	97	4.56701	2.13067	99	5.68687	1.95692	59	5.01695	2.27802	72	4.68056	2.04751	87	5.52874	2.0789
884	menjengkelkan	annoying	67	3.46269	1.78655	97	5.1134	2.27704	99	5.12121	1.9445	59	4.91525	2.07022	72	5.31944	2.16779	87	5.42529	2.20271
885	menjerit	scream	67	3.91045	2.04296	97	5.94845	1.9005	99	5.14141	2.11896	59	5.16949	1.90419	72	4.15278	2.38929	87	5.49425	2.17744
886	menjijikkan	disgusting	67	3.01493	2.01879	97	5.42268	2.1352	99	4.67677	2.02952	59	4.86441	2.10466	72	4.91667	2.1673	87	5.8046	2.19322
887	menonton	watch	67	5.95522	2.16328	97	4.54639	2.24546	99	5.73737	1.94614	59	5.32203	2.16907	72	3.70833	1.98187	87	5.82759	2.23714
888	menopang	sustain	67	5.95522	1.76182	97	4.2268	2.11889	99	5.57576	1.91711	59	5.16949	2.26025	72	4.38889	2.02488	87	4.91954	1.88765
889	mentah	crude, raw	67	3.76119	2.26361	97	4.29897	1.78048	99	4.82828	1.84081	59	5.0339	2.14127	72	3.68056	2.23182	87	5.65517	1.88524
890	menteri	minister	67	5.16418	1.54328	97	4.70103	1.9266	99	5.21212	2.12023	59	5.25424	2.20964	72	3.16667	2.33769	87	5.26437	2.21233
891	menulis	write	67	6.0597	1.74842	97	4.61856	2.14303	99	5.69697	1.98697	59	5.72881	1.96373	72	3.40278	2.16671	87	6.09195	2.16544
892	menumis	sauté	67	5.71642	1.78212	97	4.6701	1.97232	99	5.33333	1.83503	59	4.9322	1.97278	72	3.69444	1.99746	87	5.58621	2.1216
893	menyakiti	hurt	65	2.43077	1.23705	65	6.10769	1.56248	63	5.09524	2.13053	65	4.87692	2.34859	64	5.90625	2.15818	69	6.08696	1.81286
894	menyalibkan	crucify	65	2.84615	1.70689	65	5.96923	2.28425	63	4.95556	2.40223	65	2.83077	1.92491	64	5.0625	2.2739	69	3.63768	2.11417
895	menyambar	pounce	65	3.64615	1.95601	65	4.86154	2.17857	63	4.88889	2.36665	65	4.13846	1.73094	64	4.78125	2.32631	69	4.84058	2.3176
896	menyampaikan	deliver	65	4.86154	2.09073	65	4.06154	2.4867	63	6.04444	2.05554	65	5.23077	2.0522	64	5.48438	2.77742	69	6.28986	2.26288
897	menyapa	greet	65	6.23077	1.80943	65	4.33846	2.07874	63	5.66667	2.19504	65	5.58462	1.91125	64	4.8125	2.38963	69	6.30435	1.793
898	menyayangkan	deplore, regret	65	4.06154	1.9355	65	4.78462	1.93239	63	4.73333	1.92354	65	4.69231	2.17172	64	5.28125	2.21445	69	5.4058	2.32833
899	menyelamatkan	save, rescue	65	6.55385	2.12155	65	5.75385	2.39812	63	6.44444	2.22134	65	5.30769	2.01497	64	5.25	2.50079	69	6.01449	2.28481
900	menyembuhkan	cure	65	6.70769	1.90167	65	4.43077	2.25672	63	6.17778	2.38641	65	5.49231	1.87186	64	5.28125	2.6635	69	6.11594	2.15936
901	menyembunyikan	hide	65	3.86154	1.84456	65	4.44615	2.20107	63	5.33333	2.32575	65	4.56923	2.12845	64	6.03125	2.46221	69	5.82609	2.26843
902	menyemprot	spray	65	4.93846	1.6852	65	4.89231	1.83816	63	5.15556	2.19458	65	4.35385	2.19681	64	3.96875	2.24647	69	5.68116	2.08279
903	menyenangkan	fun	65	7.03077	2.06889	65	5.29231	2.54781	63	6.46667	2.05161	65	5.6	2.26936	64	5.45312	2.79983	69	5.98551	2.56958
904	menyesali	regret	65	3.21538	1.45229	65	5.53846	1.83777	63	4.4	2.42525	65	5.30769	2.42334	64	5.8125	2.18127	69	5.5942	2.60271
905	menyesatkan	misleading	65	3.07692	1.61349	65	5.29231	2.02116	63	4.91111	2.28456	65	4.78462	2.70123	64	5.625	2.41359	69	5.84058	2.47709
906	menyetrika	ironing	65	5.18462	1.8191	65	3.76923	1.96667	63	5.31111	2.00932	65	5.35385	2.44586	64	3.73438	2.22712	69	5.92754	2.00234
907	menyiksa	torture	65	2.35385	1.20456	65	6.43077	1.58083	63	4.6	2.48084	65	3.84615	2.13769	64	5.15625	2.50852	69	5.30435	2.20497
908	menyinggung	offensive, offend	65	4.04615	2.3078	65	5.33846	2.04845	63	5.06667	2.02709	65	4.98462	2.26724	64	5.21875	2.51641	69	5.69565	2.30922
909	menyukai	like	65	6.21538	1.93239	65	5.21538	2.68963	63	6.44444	1.97203	65	5.69231	2.22151	64	5.57812	2.48043	69	6.37681	2.20362
910	menyusul	following	65	5.07692	1.64229	65	4.46154	1.97703	63	4.8	2.15955	65	4.41538	2.22831	64	5.01562	2.66364	69	6.05797	2.23531
911	merah	red	65	5.50769	1.48032	65	4.81538	2.28372	63	5.95556	2.24576	65	4.78462	2.5464	64	3.90625	2.42159	69	6.07246	2.35346
912	meramu	gathering	65	5.01538	1.78091	65	4.50769	2.10002	63	5.2	1.81659	65	4.27692	1.99615	64	5.3125	2.36962	69	4.73913	2.45939
913	merantau	wander	65	5.73846	1.60348	65	5.07692	1.95502	63	5.73333	2.34908	65	5.58462	2.41669	64	5.04688	2.27079	69	5.86957	2.16872
914	merapat	docked	65	4.81538	1.63833	65	4.03077	2.12109	63	5.4	1.92354	65	4.78462	2.57689	64	4.29688	2.38167	69	5.68116	2.23273
915	merawat	treating	65	6.49231	1.82964	65	4.13846	2.26989	63	6.22222	1.95272	65	5.36923	1.93301	64	4.46875	2.45576	69	5.89855	2.33984
916	mercu suar	lighthouse	65	5.43077	1.81976	65	4.56923	2.46202	63	5.6	2.40643	65	4.12308	2.1103	64	2.625	2.30596	69	4.81159	1.99466
917	merdeka	independent	65	7.03077	1.67676	65	5.72308	2.26735	63	6.31111	2.22406	65	5.21538	2.37495	64	5.01562	2.56033	69	5.76812	2.09442
918	meresapi	pervade, absorbed	65	5.30769	1.87852	65	3.95385	1.69033	63	5.68889	2.11941	65	4.2	1.80451	64	6.25	2.22539	69	5.56522	1.99616
919	meriam	cannon	65	3.83077	1.50592	65	5.32308	1.94541	63	5.35556	2.32726	65	4.8	2.49499	64	3.17188	2.47883	69	4.95652	2.20584
920	merpati	pigeon, dove	65	6.04615	1.64346	65	3.58462	1.8191	63	5.48889	2.01835	65	4.29231	2.16306	64	2.51562	2.09301	69	5.84058	2.12564
921	merusak	damage, ruin	65	2.98462	1.77211	65	5.73846	1.56402	63	4.73333	2.11488	65	5.21538	2.07283	64	5.125	2.25022	69	6.30435	2.09554
922	mesin	machine	65	5.07692	1.83973	65	4.23077	1.88555	63	5.6	2.34908	65	4.69231	2.29076	64	3.04688	2.22846	69	6	2.22948
923	mesra	intimate	65	6.12308	2.16872	65	5.38462	2.3028	63	5.71111	2.07389	65	5.52308	2.09245	64	4.90625	2.71222	69	6.31884	1.81896
924	metode	method	65	5.38462	1.46514	65	4.36923	2.16195	63	6.04444	1.9651	65	5.36923	2.4146	64	4.82812	2.11986	69	6.02899	2.39467
925	mewah	luxury	65	6.12308	1.90811	65	4.95385	2.0189	63	5.68889	2.45711	65	5.4	2.14913	64	5.1875	2.66592	69	5.73913	2.20062
926	militer	military	65	4.32308	1.69657	65	5.52308	2.03184	63	5.48889	2.67669	65	4.10769	2.41171	64	3.8125	2.12972	69	5.5942	2.3968
927	mimpi	dream	65	5.8	1.6602	65	5.06154	2.57316	63	5.06667	2.54416	65	4.84615	2.36002	64	5.54688	2.81114	69	6.21739	2.35065
928	mimpi buruk	nightmare	65	3.13846	2.01461	65	5.84615	2.42533	63	4.28889	2.51018	65	4.50769	2.2647	64	6.10938	2.43074	69	6.05797	2.30654
929	minat	interest	65	6.32308	2.43097	65	5	2.60408	63	6.35556	2.17585	65	5.41538	2.23532	64	5.70312	2.70613	69	6.26087	2.40497
930	minuman	drinks	65	5.52308	1.92116	65	4.29231	2.17028	63	5.28889	2.4645	65	4.52308	2.51314	64	3.26562	2.38542	69	6.50725	2.08371
931	minyak tanah	kerosene	65	5.03077	1.77631	65	4.12308	2.32854	63	4.51111	2.54614	65	3.52308	2.22281	64	2.875	2.16392	69	5.94203	2.14808
932	mistik	mystical	65	3.72308	2.21153	65	5.72308	2.49066	63	4.73333	2.10411	65	4.36923	2.19067	64	6.78125	2.09662	69	5.46377	2.18672
933	mobil	car	65	5.89231	1.88848	65	4.27692	2.22562	63	5.82222	2.03703	65	4.93846	2.37748	64	2.875	2.32652	69	6.34783	2.47829
934	mobilitas	mobility	65	5.35385	1.59522	65	4.89231	2.07005	63	5.28889	2.18072	65	3.98462	1.75439	64	5.90625	2.34161	69	5.23188	1.89539
935	modar	dead	65	3.56923	1.96826	65	5.01538	1.74546	63	4.8	1.9259	65	3.6	2.14184	64	4.96875	2.26056	69	4.36232	2.19606
936	monyet	monkey	65	4.15385	1.9464	65	4.84615	2.27919	63	4.6	2.27036	65	4.90769	1.84326	64	2.95312	2.35991	69	5.43478	2.32302
937	moral	moral	65	6.18462	2.03786	65	4.44615	2.21522	63	6.53333	2.3316	65	4.70769	2.62037	64	6.10938	2.5205	69	6.15942	2.05529
938	motel	motel	65	4.50769	1.46973	65	4.23077	1.76573	63	4.73333	1.98173	65	4.04615	2.10231	64	3.8125	2.70728	69	4.56522	2.12463
939	muak	fed up	65	3.07692	1.67992	65	4.76923	2.07492	63	4.53333	2.13839	65	4.30769	2.6512	64	5.89062	2.10907	69	5.69565	2.32192
940	mual	nausea	65	3.61538	1.75617	65	4.83077	1.90861	63	4.15556	2.27592	65	5.12308	2.11769	64	4.45312	2.50035	69	5.95652	2.20584
941	muda	young	65	6.24615	1.87109	65	4.78462	1.99603	63	5.71111	2.59915	65	5.46154	2.22259	64	4.28125	2.49742	69	5.98551	2.44644
942	mudah	easy	65	6.81538	1.84469	65	4.43077	1.99976	63	5.66667	2.28632	65	6.06154	2.25608	64	5.64062	2.36621	69	6.05797	2.22872
943	mulut	mouth	65	5.16923	1.68235	65	4.53846	2.04693	63	5.91111	2.60962	65	4.32308	2.38555	64	2.96875	2.37024	69	6.5942	2.13044
944	muntah	vomiting	65	4	1.91213	65	5.43077	1.89547	63	4.08889	2.20353	65	4.15385	2.24465	64	3.3125	2.13716	69	6.28986	2.14957
945	muram	grim	65	3.96923	2.19352	65	4.38462	2.37626	63	5.08889	2.25451	65	4.24615	2.33874	64	4.65625	2.76152	69	5.01449	2.48225
946	murka	wrath	65	2.84615	1.69771	65	6.09231	1.72955	63	5.33333	2.40265	65	4.03077	2.39772	64	5.76562	2.49916	69	5.26087	2.25996
947	murni	pure	65	6.50769	1.77767	65	4.07692	2.01795	63	5.15556	2.33506	65	4.86154	1.99121	64	5.26562	2.43807	69	6.02899	2.15551
948	murung	moody	65	3.06154	1.4348	65	4.01538	1.9485	63	4.84444	2.14217	65	4.49231	2.08509	64	4.70312	2.79841	69	5.63768	2.30071
949	museum	museum	65	5.41538	1.61915	65	4.04615	2.09487	63	5.48889	2.26256	65	5.46154	2.43077	64	2.79688	2.13942	69	5.68116	2.21952
950	musik	music	65	6.30769	2.37778	65	5.26154	2.41917	63	6.08889	2.09786	65	5.35385	2.3078	64	4.03125	2.48787	69	6.49275	2.38638
951	musim gugur	autumn	65	5.6	2.06761	65	4.38462	2.36308	63	5.33333	2.17423	65	4.23077	2.31009	64	3.125	2.25726	69	5.34783	2.4664
952	musim semi	spring	65	6.38462	2.03633	65	4.90769	2.72559	63	5.55556	2.14853	65	4.16923	2.16195	64	3.875	2.38048	69	4.98551	2.42834
953	muslihat	deception	65	3.46154	1.60153	65	5.6	2.05244	63	5.04444	2.20491	65	3.56923	1.73177	64	6.09375	2.62901	69	5.3913	2.30866
954	mutasi	mutation	65	4.18462	1.35661	65	4.73846	2.00995	63	5.04444	1.97663	65	4.98462	2.26724	64	4.71875	2.27804	69	5.56522	2.19945
955	nafsu	lust	65	4.4	2.03715	65	5.66154	2.15984	63	5.82222	2.36729	65	3.86154	2.22118	64	5.65625	2.57102	69	5.85507	2.28985
956	naik darah	get angry	65	2.72308	1.47381	65	5.81538	1.69459	63	4.53333	2.3316	65	5.38462	2.07434	64	5.64062	2.26335	69	5.33333	2.44749
957	naik pitam	get mad	65	2.72308	1.5361	65	6.21538	2.13228	63	5.08889	2.54792	65	3.8	1.85573	64	5.21875	2.41995	69	4.69565	2.57422
958	nama	name	65	6.23077	1.63716	65	4.30769	1.79342	63	5.6	2.18881	65	5.38462	2.19155	64	4.17188	2.41395	69	6.37681	2.27584
959	nanah	pus	65	2.93846	1.73994	65	5.36923	2.05068	63	4.08889	2.17237	65	4.83077	2.62541	64	3.3125	2.32908	69	5.34783	2.20178
960	napas	breath	65	5.70769	1.56847	65	3.90769	1.9663	63	5.68889	2.38196	65	4.84615	2.3798	64	3.79688	2.21237	69	6.11594	2.21981
961	narkotik	narcotics	65	3	1.9685	65	5.53846	2.48795	63	4.86667	2.72697	65	3.69231	2.21446	64	3.65625	2.48308	69	5.42029	2.19897
962	nasi	rice	65	6.09231	1.40003	65	4.36923	2.25395	63	5.51111	2.51922	65	4.6	2.21359	64	3.10938	2.61326	69	6.21739	2.60582
963	natal	christmas	65	5.12308	2.38162	65	5.18462	2.5118	63	5.53333	2.3316	65	4.93846	2.45508	64	4.84375	2.68576	69	5.37681	2.4016
964	negara	state	65	5.12308	1.83293	65	4.56923	1.85379	63	5.22222	2.32466	65	4.56923	2.21479	64	3.60938	2.34769	69	5.71014	2.40772
965	nektar	nectar	65	5.6	1.75713	65	4.52308	2.33257	63	5.46667	2.06265	65	4.27692	2.36186	64	4.29688	2.32092	69	4.18841	2.00936
966	neraka	hell	65	2.43077	1.99193	65	5.90769	1.88516	63	4.44444	2.46388	65	4.43077	2.06132	64	5.3125	3.02831	69	5.92754	2.00967
967	nestapa	sorrow	65	3.70769	1.73856	65	4.43077	1.98407	63	5.15556	2.18419	65	4.4	1.77482	64	6.10938	2.04021	69	4.34783	2.24805
968	neurotik	neurotic	65	4.06154	2.19286	65	5.41538	1.92753	63	4.42222	2.42608	65	5.01538	2.62495	64	5.71875	2.20006	69	4.84058	2.27921
969	ngambek	cranky	65	3.10769	1.88019	65	5.29231	2.22713	63	5.51111	2.21177	65	4.78462	2.57689	64	4.78125	2.47828	69	6.11594	2.46467
970	ngeri	horror	65	3.13846	1.73094	65	6.07692	2.10882	63	4.28889	2.08482	65	4.96923	1.89547	64	5.35938	2.41928	69	5.91304	2.4055
971	nyaman	comfortable	65	6.93846	2.1351	65	3.72308	2.63692	63	6.17778	2.07023	65	4.87692	2.7071	64	5.6875	2.42915	69	6.08696	2.34984
972	nyamuk	mosquito	65	3.36923	1.56694	65	4.49231	1.86349	63	4.62222	2.41481	65	5.16923	2.26087	64	2.92188	2.21327	69	6.28986	2.25637
973	nyeri	pain	65	3.78462	1.83279	65	5.4	1.67519	63	4.24444	1.99038	65	4.44615	2.29831	64	4.75	2.18218	69	5.91304	2.4055
974	nyiur	coconut	65	5.35385	1.67174	65	4.38462	2.21283	63	5.26667	2.08239	65	6.21538	1.70011	64	5.21875	2.529	69	4.50725	2.32394
975	obat	drug	65	5.18462	1.80184	65	4.96923	1.93624	63	5.86667	2.09545	65	6.52308	1.91301	64	3.10938	2.28256	69	6.44928	1.9669
976	obesitas	obesity	65	3.66154	1.58387	65	5.29231	2.24111	63	4.31111	2.32401	65	3.93846	2.35104	64	3.73438	2.31792	69	6.13043	2.20236
977	obsesi	obsession	65	5.12308	1.60573	65	5.01538	2.39461	63	5.77778	2.69586	65	4.72308	1.98043	64	5.875	2.31969	69	5.62319	2.37079
978	olok-olok	joke	65	3.35385	1.69033	65	5.30769	1.94393	63	4.82222	2.1457	65	4.03077	2.35829	64	4.78125	2.37359	69	5.28986	2.55586
979	ombak	waves	65	5.63077	1.75508	65	4.46154	2.26438	63	4.91111	2.49383	65	4.27692	2.36846	64	3.04688	2.08874	69	5.62319	2.33957
980	omong kosong	nonsense	65	3.49231	1.87186	65	5.06154	1.97545	63	4.71111	2.32205	65	4.49231	1.85509	64	5.53125	2.44929	69	5.65217	2.37528
981	opini	opinion	65	5.50769	1.60198	65	4.30769	2.06097	63	6.33333	1.95402	65	5.43077	1.87891	64	5.875	2.4004	69	6.13043	1.97717
982	opsi	option	65	5.44615	1.50032	65	3.83077	1.85042	63	5.31111	2.18281	65	4.6	2.32379	64	4.75	2.42997	69	5.85507	2.42703
983	optimisme	optimism	65	6.64615	1.93996	65	5.36923	2.47846	63	6.73333	2.27036	65	5.32308	2.30562	64	6.35938	2.54089	69	6.53623	2.01888
984	orang	person	65	5.61538	1.5781	65	4.55385	1.73233	63	5.66667	2.15322	65	4.61538	2.73114	64	2.64062	2.14822	69	6.31884	2.27837
985	orang-orang	people	65	5.33846	1.74353	65	4.41538	2.25619	63	6.02222	2.17933	65	4.81538	2.46153	64	2.875	2.00396	69	6.36232	2.29431
986	orgasme	orgasm	65	4.83077	2.44035	65	5.09231	2.32999	63	4.6	2.10411	65	4.07692	2.23123	64	4.07812	2.17712	69	5.3913	1.99424
987	orkestra	orchestra	65	5.83077	1.45311	65	5.24615	2.49393	63	4.68889	1.99798	65	4.44615	2.43048	64	3.65625	2.24824	69	5.78261	2.00638
988	otak	brain	65	6.27692	1.78979	65	5.06154	2.21414	63	6.11111	2.28853	65	5.33846	2.3932	64	3.45312	2.44254	69	6.73913	1.98266
989	pabrik	factory	65	5	1.60078	65	4.36923	1.53673	63	5.04444	1.97663	65	4.58462	1.90306	64	2.9375	1.9589	69	5.65217	2.33154
990	pacar	girlfriend	65	5.36923	2.26087	65	5.32308	2.4629	63	5.84444	2.1101	65	5.36923	2.14745	64	3.20312	2.33115	69	6.53623	2.22671
991	pai	pie	65	5.6	1.8858	65	4.53846	2.0239	63	5.44444	1.82851	65	4.70769	1.99	64	3.625	2.17854	69	4.26087	2.40497
992	pakaian	clothes	65	5.8	1.77834	65	4.67692	2.04716	63	5.86667	2.149	65	5.32308	2.79009	64	2.78125	2.21445	69	6.17391	2.31971
993	palsu	false, fake	65	3.43077	1.80251	65	5.46154	2.08474	63	4.35556	2.39465	65	4.64615	2.35472	64	4.90625	2.4606	69	6.30435	1.97264
994	palu	hammer	65	4.90769	1.77415	65	4.12308	2.00396	63	5.77778	2.31486	65	4.46154	2.11451	64	2.625	2.04318	69	5.4058	2.29012
995	palung	trough	65	5.44615	1.82029	65	4.06154	2.12777	63	4.57778	1.6444	65	3.66154	2.10859	64	3.3125	1.89297	69	4.72464	2.32559
996	paman	uncle	65	5.52308	1.68734	65	3.93846	1.6759	63	5.37778	1.95737	65	4.75385	2.12155	64	2.875	2.05866	69	5.42029	2.48765
997	pamflet	pamphlet	65	4.70769	1.15546	65	3.89231	1.88019	63	5.02222	1.97126	65	4.86154	2.55488	64	3.0625	2.23873	69	5.10145	2.33984
998	panah	arrow	65	5.09231	2.07457	65	5.2	1.98589	63	5.91111	2.3724	65	3.90769	2.13397	64	2.98438	2.26423	69	5.50725	2.26627
999	panda	panda	65	6.13846	1.8698	65	4.27692	2.00396	63	5.15556	2.24576	65	5.07692	2.28656	64	2.95312	2.43929	69	5.26087	2.55327
1000	panik	panic	65	4.09231	1.74753	65	5.07692	2.07897	63	4.68889	2.20353	65	5.15385	2.79637	64	4.98438	2.4462	69	6.04348	2.31005
1001	panitia	committee	65	5.18462	1.47788	65	3.96923	2.09142	63	5.62222	2.20834	65	4.55385	2.48766	64	3.28125	2.37359	69	6.11594	2.36106
1002	pantai	beach	65	5.87692	1.87506	65	4.49231	2.58072	63	5.42222	2.30108	65	5.63077	2.01222	64	3.20312	2.37166	69	5.92754	2.30293
1003	pantat	buttock, ass	65	3.93846	1.90293	65	4.86154	1.85301	63	4.62222	2.00328	65	3.52308	1.79503	64	2.98438	2.20743	69	5.04348	2.4819
1004	panter	panter	65	4.87692	1.71854	65	4.33846	1.75247	63	5	1.87083	65	3.72308	1.8499	64	4.07812	1.92976	69	4.34783	1.96159
1005	papan	board	65	5.50769	1.54235	65	3.87692	2.27423	63	5.22222	2.39212	65	4.26154	2.62962	64	3.03125	2.23229	69	5.88406	2.17294
1006	paradigma	paradigm	65	5.10769	1.45906	65	4.98462	2.07283	63	5.84444	2.06657	65	4.27692	2.01174	64	6.84375	2.01753	69	5.44928	2.12503
1007	parah	severe	65	3.07692	1.66121	65	4.92308	1.99458	63	4.68889	2.11941	65	4.36923	2.64911	64	5.0625	2.23873	69	5.88406	2.41037
1008	parfum	perfume	65	5.43077	1.87891	65	4.64615	2.10231	63	5.82222	1.9919	65	4.64615	2.25299	64	3.04688	2.1634	69	6.27536	2.26796
1009	parlemen	parliament	65	4.49231	1.45906	65	4.6	2.02176	63	5.35556	2.24778	65	4.46154	2.50048	64	4.85938	2.39621	69	4.98551	2.03999
1010	partai	party	65	4.46154	1.42606	65	4.70769	1.97423	63	5.93333	2.33939	65	5.23077	2.26225	64	4.09375	2.09852	69	5.49275	2.33656
1011	partai	party	65	4.56923	1.73177	65	4.83077	2.08843	63	5.31111	2.64422	65	3.8	2.64102	64	4.10938	2.50787	69	5.68116	2.13164
1012	partisipasi	participation	65	6.36923	1.95711	65	5.06154	2.40362	63	6.42222	2.30108	65	5.13846	2.69767	64	5.25	2.80589	69	5.56522	2.35446
1013	pasal	paragraph, article	65	4.87692	1.64419	65	4.81538	1.96765	63	5.44444	2.3214	65	4	2.15783	64	4.25	2.22539	69	5.10145	2.14301
1014	pasangan	couple	65	5.98462	2.43344	65	5.16923	2.47215	63	5.6	2.25025	65	4.78462	2.22551	64	3.67188	2.18984	69	6.24638	2.31622
1015	pasar	market	65	5.66154	1.42825	65	4.46154	2.20848	63	5.57778	1.98275	65	4.30769	2.79465	64	2.92188	1.90492	69	6.02899	2.33245
1016	pasien	patient	65	4.67692	1.39315	65	4.4	2.06004	63	4.42222	2.28124	65	4.93846	2.26989	64	2.92188	2.08779	69	6.05797	2.14808
1017	pasir	sand	65	5.67692	1.49068	65	3.93846	1.88644	63	5.17778	2.46142	65	4.86154	2.33771	64	2.59375	2.11359	69	6.13043	2.04302
1018	pasta	pasta	65	5.41538	2.2631	65	4.96923	2.45566	63	4.8	2.60768	65	4.6	2.19943	64	3.03125	2.26056	69	5.66667	2.36809
1019	patah hati	broken heart	65	3.50769	1.71504	65	4.93846	2.31082	63	4.24444	2.51501	65	4.36923	2.54073	64	5.84375	2.33142	69	6.02899	2.33245
1020	paten	patent	65	5.83077	1.90861	65	4.78462	2.20434	63	5.71111	2.38958	65	4.41538	2.18584	64	6.07812	2.68035	69	5.55072	2.37348
1021	patriot	patriot	65	5.69231	2.03042	65	4.52308	2.33926	63	6.06667	2.39697	65	3.76923	2.54196	64	4.59375	2.38859	69	4.92754	2.47528
1022	patung	sculpture	65	5.07692	1.66121	65	4.03077	2.18639	63	4.97778	2.13721	65	4.76923	2.35033	64	2.82812	2.22222	69	5.94203	1.95451
1023	paus	whales	65	5.33846	1.87314	65	4.10769	2.15148	63	5.15556	2.07754	65	5.23077	2.26225	64	2.375	1.94773	69	5.31884	2.15906
1024	paviliun	pavilion	65	5.52308	1.64988	65	4.24615	2.17967	63	5.84444	1.83347	65	3.93846	2.15694	64	3.125	1.81265	69	4.78261	2.3879
1025	payung	umbrella	65	5.64615	1.45162	65	4.13846	2.14241	63	5.73333	2.25025	65	4.38462	2.38938	64	2.70312	2.09064	69	5.94203	2.41249
1026	pedas	spicy	65	4.76923	1.63716	65	5.13846	2.49923	63	5.33333	2.40265	65	5.24615	2.22226	64	4.73438	2.67405	69	6.3913	2.19771
1027	pejabat	officials	65	4.81538	1.74008	65	5.07692	1.73482	63	4.84444	2.42108	65	4.69231	2.35135	64	2.8125	1.96699	69	5.69565	2.4272
1028	pekat	concentrated	65	4.55385	2.00024	65	4.46154	1.91276	63	5.4	2.00454	65	4.43077	1.84534	64	4.125	2.10442	69	5.26087	2.09096
1029	pekerjaan	job	65	6.09231	1.86851	65	5.18462	1.89483	63	5.42222	2.20009	65	4.96923	2.54932	64	4.04688	1.9795	69	6.28986	2.40772
1030	pelacur	slut	65	2.15385	1.56356	65	7.03077	2.27053	63	4.11111	2.20765	65	4.4	2.09762	64	3	2.28174	69	4.88406	2.22642
1031	pelan	slowly, slow	65	4.61538	1.66482	65	3.86154	2.17857	63	5.44444	2.15908	65	5.55385	2.14353	64	5.09375	2.29367	69	6.10145	2.23044
1032	pelangi	rainbow	65	6.27692	2.02722	65	4.64615	2.40722	63	5.15556	2.12084	65	4.36923	2.47846	64	3.15625	2.21265	69	5.89855	2.27612
1033	pelari	runners	65	5.29231	1.75644	65	4.73846	2.20282	63	5.88889	2.01384	65	5.06154	2.72647	64	3.51562	2.40365	69	5.57971	2.19227
1034	pelayaran	shipping	65	5.29231	1.61751	65	4.63077	1.85884	63	5.2	2.07364	65	5.10769	2.19462	64	4.21875	2.47187	69	5.01449	2.08984
1035	pelipis	temples	65	5.27692	1.98831	65	4.26154	2.16706	63	4.97778	2.10507	65	4.24615	2.12155	64	2.60938	1.91583	69	4.92754	2.29654
1036	peluang	opportunities, chance	65	6.15385	1.76981	65	4.53846	1.8547	63	5.6	2.17841	65	5.67692	1.88006	64	6.39062	2.33413	69	6.18841	2.23788
1037	peluit	whistle	65	5.06154	1.66655	65	4.01538	1.81566	63	5.2	2.537	65	5.07692	2.59993	64	2.75	2.32993	69	5.5942	2.37214
1038	peluk	hug	65	6.23077	1.83515	65	4.46154	2.64029	63	5.97778	2.11584	65	4.75385	2.17249	64	4.125	2.39377	69	6.42029	2.08923
1039	pelukan	hugs	65	6.01538	2.18298	65	4.95385	2.50893	63	5.68889	2.35316	65	5.33846	2.75725	64	3.6875	2.23163	69	5.62319	2.17676
1040	peluru	bullet	65	4.12308	1.97253	65	4.73846	2.29998	63	5.42222	2.29118	65	4.64615	1.96398	64	2.75	2.04707	69	5.05797	2.14122
1041	pemain	player	65	5.69231	1.32197	65	4.29231	1.95035	63	5.2	2.11703	65	4.8	2.44438	64	2.71875	1.92287	69	6	2.35147
1042	pemakaman	funeral	65	3.53846	1.93711	65	4.44615	2.36531	63	4.93333	2.54416	65	4.98462	2.44625	64	4.07812	2.2908	69	5.49275	2.31125
1043	pembantai	butcher	65	2.49231	1.50128	65	6.43077	1.98407	63	5.02222	2.60671	65	4.33846	1.98649	64	4.04688	2.23557	69	5.17391	2.2878
1044	pembantaian	slaughter	65	2.12308	1.28096	65	6.84615	1.80477	63	4.62222	2.50716	65	4.46154	1.91276	64	4.4375	2.28782	69	5.36232	2.22268
1045	pembelot	deserter	65	3.67692	1.72398	65	6.07692	2.08647	63	5.2	1.79139	65	4.52308	1.99302	64	4.5625	2.15933	69	4.2029	2.13913
1046	pemberontakan	uprising, rebellion	65	3.66154	2.00995	65	5.78462	1.99603	63	5.13333	2.19089	65	3.87692	2.08797	64	4.95312	2.20699	69	5.28986	2.26288
1047	pembunuh	killer	65	2.43077	1.3916	65	6.16923	1.74615	63	4.37778	2.10291	65	3.98462	2.16861	64	3.09375	2.03711	69	5.50725	2.54734
1048	pembunuhan	murder	65	2.89231	1.55245	65	6.4	1.9023	63	4.73333	2.20948	65	4.30769	2.39741	64	4.53125	2.48148	69	5.62319	2.50354
1049	pemenggal	decapitating	65	3.21538	1.76327	65	6.24615	1.81169	63	4.46667	2.149	65	3.16923	1.79904	64	3.04688	1.90596	69	4.43478	2.13154
1050	pemerasan	extortion	65	3.09231	1.87686	65	5.6	2.26247	63	4.44444	2.4079	65	3.90769	2.04422	64	4.20312	2.32433	69	5.69565	2.09554
1051	pemerintah	government	65	4.84615	2.15226	65	4.84615	2.00959	63	5.64444	2.46941	65	5.03077	2.23585	64	3.82812	2.4916	69	6.26087	2.06264
1052	pemilu	election	65	4.84615	1.73413	65	4.66154	1.93872	63	5.37778	2.21861	65	4.98462	2.08785	64	4.0625	2.2739	69	5.04348	2.29728
1053	pemimpin	leader	65	5.50769	2.2853	65	5.10769	2.25779	63	6.8	2.24216	65	4.76923	2.2484	64	3.34375	2.04876	69	6.34783	2.36908
1054	pemuda	youth	65	6.03077	1.53062	65	4.69231	2.19319	63	6	2.2563	65	4.44615	2.56802	64	3	1.95992	69	5.55072	2.53526
1055	pemuka	leaders	65	5.61538	2.14834	65	4.35385	2.10231	63	5.48889	2.34154	65	3.84615	2.20249	64	4.32812	2.6068	69	4.95652	2.31005
1056	penalti	penalty	65	4.49231	1.7511	65	5.33846	2.00995	63	5	2.2563	65	4.55385	2.09934	64	4.09375	2.2588	69	5.43478	2.1453
1057	penalti	penalty	65	5.01538	2.13228	65	5.2	2.08567	63	4.93333	2.22996	65	4.49231	2.10002	64	3.98438	2.2289	69	5.27536	2.17529
1058	penari	dancer	65	5.78462	1.90798	65	4.53846	2.30541	63	5.6	2.01585	65	4.78462	2.31498	64	2.70312	1.93284	69	5.57971	2.09626
1059	pencabut nyawa	life taker	65	2.98462	1.91615	65	5.63077	2.36887	63	4.84444	2.41167	65	3.98462	2.14689	64	5.42188	2.51222	69	4.88406	2.2657
1060	pencakar langit	skyscraper	65	5.70769	1.2957	65	5.29231	2.22713	63	5.33333	2	65	4.12308	2.32854	64	4.98438	2.6517	69	4.85507	2.0528
1061	pencandu	addict, junkie	65	3.32308	1.63083	65	4.93846	2.12777	63	4.44444	2.07316	65	4.10769	1.95355	64	3.625	1.94773	69	5.43478	2.48216
1062	pencukur	shaver	65	5.13846	1.57992	65	4.35385	1.87442	63	5.2	2.06265	65	4.18462	1.93562	64	2.57812	1.95833	69	5.49275	2.11175
1063	penculikan	abduction, kidnapping	65	3.35385	1.948	65	5.43077	2.06132	63	4.68889	2.087	65	4.81538	2.01473	64	4.21875	2.13414	69	5.34783	2.45444
1064	pencundang	loser	65	3.30769	1.81937	65	4.98462	2.04246	63	3.8	2.38937	65	4.27692	2.147	64	4.73438	2.20564	69	5	2.12824
1065	pencuri	thief	65	2.72308	1.78104	65	5.03077	2.09888	63	4.86667	2.18049	65	3.78462	2.23951	64	3.10938	1.87817	69	5.81159	2.26401
1066	penderitaan	suffering	65	2.98462	1.79837	65	5.55385	2.37191	63	4.35556	2.34671	65	4.78462	2.46534	64	5.57812	2.61743	69	5.65217	2.11317
1067	pendeta	pastor	65	5.06154	2.17857	65	4.21538	1.76327	63	5.22222	2.01008	65	4.35385	2.25299	64	2.95312	2.01919	69	5.6087	2.40843
1068	pendidikan	education	65	6.47692	2.26459	65	5.67692	2.45018	63	6.28889	2.65965	65	5.55385	2.12155	64	4.96875	2.82263	69	6.23188	2.56759
1069	penduduk	population	65	5.32308	1.63083	65	3.81538	1.69459	63	5.31111	2.23426	65	4.93846	2.08324	64	3.28125	2.25	69	5.5942	2.52819
1070	penerimaan	acceptance	65	6.18462	2.43601	65	4.75385	2.51887	63	6.17778	2.08118	65	4.76923	2.31685	64	4.67188	2.63104	69	6.08696	2.16074
1071	pengacau	intruder, troublemaker	65	2.67692	1.77753	65	5.38462	1.9501	63	4.77778	2.13082	65	4.03077	2.15036	64	4.15625	2.041	69	5.53623	2.15965
1072	pengadilan	court	65	5.33846	1.71644	65	5.15385	1.98613	63	5.31111	2.55683	65	4.72308	2.27423	64	4.34375	2.23407	69	5.52174	2.27912
1073	pengamat	observers	65	5.96923	2.17205	65	4.72308	2.26735	63	6.11111	2.15557	65	4.41538	2.25619	64	4.07812	2.62651	69	5.18841	2.33437
1074	pengaruh	influence, effect	65	4.78462	1.72746	65	5.04615	1.83227	63	5.73333	2.36835	65	5.41538	2.37758	64	5.9375	2.40947	69	6.3913	2.3777
1075	pengecut	coward	65	3.06154	1.75781	65	4.58462	2.03786	63	4.28889	1.98428	65	3.96923	2.29108	64	5.01562	2.10436	69	5.71014	2.21028
1076	pengemis	beggar	65	3.95385	1.59522	65	4.64615	1.81513	63	4.46667	2.149	65	5.21538	1.85819	64	3.1875	2.08452	69	5.65217	2.34412
1077	pengering	dryer	65	4.87692	1.55631	65	4.13846	2.27676	63	5.13333	2.12774	65	5.15385	1.75206	64	3.42188	2.4287	69	5.43478	2.38548
1078	pengetahuan	knowledge	65	6.81538	1.6667	65	4.73846	2.45126	63	5.93333	2.00454	65	5.55385	2.22226	64	5.45312	2.48762	69	6	2.50881
1079	penggawa	guard	65	4.67692	1.75096	65	4.98462	1.99603	63	5.31111	1.74281	65	4.2	1.76068	64	4.65625	1.74773	69	4.37681	2.21692
1080	penghapus	eraser	65	5.01538	1.64405	65	3.70769	2.04422	63	5.73333	2.17841	65	4.52308	2.55629	64	2.5625	1.99105	69	5.88406	2.54105
1081	penghargaan	award, appreciation	65	6.6	1.66583	65	4.70769	2.57829	63	5.93333	2.19917	65	4.93846	2.66855	64	4.20312	2.26904	69	6.30435	2.00957
1082	penghujatan	blasphemy	65	2.86154	1.45642	65	5.73846	1.97861	63	4.71111	2.05185	65	3.95385	2.16095	64	5.23438	2.23779	69	4.46377	2.21346
1083	pengkhianat	traitor	65	2.90769	1.72049	65	5.70769	2.03656	63	4.82222	2.24913	65	3.90769	2.22713	64	5.01562	2.47843	69	5.42029	2.13793
1084	pengki	dustpan	65	4.55385	1.42556	65	3.86154	1.69445	63	5.26667	1.89976	65	4.21538	2.19724	64	3.70312	2.23734	69	5.07246	1.85757
1085	pengrusakan	destruction	65	2.93846	1.58978	65	5.73846	1.83947	63	5.31111	2.25451	65	4.61538	2.34982	64	4.14062	1.94257	69	5.42029	2.1448
1086	penguburan	burial, funeral	65	3.29231	1.84326	65	4.76923	2.35697	63	4.66667	2.45875	65	5.06154	2.31757	64	3.76562	1.91686	69	5.43478	2.3482
1087	penipuan	fraud	65	2.90769	1.68377	65	5.84615	1.46021	63	4.91111	2.07608	65	4.43077	1.9603	64	4.8125	2.2599	69	5.76812	2.3082
1088	penis	penis	65	4.43077	1.64857	65	5.07692	2.50816	63	4.8	2.22179	65	3.36923	1.81633	64	3.0625	2.28087	69	5.14493	2.23788
1089	penistaan	sacrilege, defamation	65	2.8	1.50208	65	5.26154	1.91439	63	4.77778	2.02135	65	4.53846	1.93711	64	5.76562	2.17301	69	4.28986	2.19023
1090	penjaga	guard	65	5.30769	1.73136	65	4.18462	1.68534	63	5.42222	2.31093	65	4.83077	2.3155	64	3.23438	2.15098	69	5.89855	2.25666
1091	penjahat	criminal, villain	65	2.87692	1.57627	65	5.36923	2.19779	63	4.95556	2.22543	65	4.63077	2.33566	64	3.45312	1.99944	69	6	2.19625
1092	penjara	prison, jail	65	2.64615	1.52511	65	5.95385	1.86607	63	4.22222	2.46695	65	4.52308	2.35258	64	3.35938	2.40612	69	5.28986	2.38316
1093	penolakan	rejection	65	3.29231	1.54842	65	5.83077	1.49551	63	4.93333	2.51721	65	5.13846	1.96752	64	5.3125	2.24581	69	5.89855	2.25666
1094	pensil	pencil	65	5.41538	1.61915	65	4.04615	1.85768	63	5.6	2.26033	65	6.03077	2.52469	64	2.53125	2.00767	69	6.53623	2.17323
1095	penulis	author	65	5.84615	1.83056	65	5.04615	2.33473	63	5.77778	2.51259	65	5.81538	1.97557	64	3.04688	2.17073	69	5.88406	2.42254
1096	penyakit	disease	65	3.46154	1.92903	65	5.46154	1.78603	63	4.28889	2.15978	65	5.23077	1.96667	64	3.78125	2.11171	69	5.85507	2.46311
1097	penyalahgunaan	abuse	65	2.81538	1.8362	65	5.24615	1.92866	63	4.86667	2.24216	65	4.32308	2.38555	64	5.625	2.29907	69	5.72464	2.21548
1098	penyegar	refresher	65	6.47692	1.64988	65	4.76923	2.28288	63	5.68889	2.087	65	4.30769	2.56127	64	4.67188	2.0241	69	5.55072	2.27219
1099	penyelam	divers	65	5.32308	1.4264	65	4.72308	2.04258	63	5.37778	2.18766	65	3.92308	2.18165	64	3.01562	2.11189	69	5.52174	2.28556
1100	penyelamat	rescuer, savior	65	6.30769	2.27708	65	4.78462	2.36836	63	5.75556	2.27791	65	5.33846	2.25192	64	3.95312	2.39993	69	5.7971	2.13224
1101	penyelamatan	rescue	65	6.50769	1.98528	65	4.98462	2.52173	63	6.06667	2.46245	65	5.36923	2.03538	64	4.75	2.42343	69	5.62319	2.02268
1102	penyelia	supervisor	65	4.87692	1.31705	65	4.66154	1.80517	63	5.44444	1.64532	65	4	1.79409	64	5.375	2.01187	69	4.78261	2.03549
1103	penyepelean	derogatory	65	3.36923	1.74615	65	5.09231	2.27571	63	4.37778	2.00328	65	4.6	2.26936	64	6.17188	2.09727	69	5.63768	2.01444
1104	penyerangan	attack, aggression	65	3.92308	2.02568	65	5.53846	2.09222	63	5	2.50454	65	3.96923	2.15761	64	4.65625	2.35176	69	5.57971	2.22556
1105	penyerbu	invader	65	3.92308	1.99458	65	5.04615	2.25991	63	4.8	2.25227	65	4.27692	1.94058	64	3.78125	2.25704	69	5.5942	2.12353
1106	penyerbuan	raid	65	3.16923	1.46383	65	5.69231	1.96789	63	5.06667	2.34908	65	4	2.15783	64	4.60938	2.44051	69	5.28986	2.4199
1107	penyesalan	regret	65	3.52308	1.98516	65	4.84615	2.16673	63	4.77778	2.19388	65	5.16923	2.35564	64	4.84375	2.19103	69	6.34783	2.0992
1108	penyiksaan	torture	65	3	1.63936	65	6.15385	2.05571	63	4.68889	2.41042	65	4.55385	1.77685	64	4.4375	2.25286	69	5.52174	2.19363
1109	perabot	furniture	65	5.6	1.57916	65	4.12308	2.08797	63	5.2	2.20124	65	4.61538	1.96606	64	2.98438	2.38042	69	5.75362	1.94336
1110	perahu layar	sailboat	65	5.26154	1.6703	65	4.36923	1.9004	63	4.68889	2.23426	65	4.49231	2.45027	64	2.82812	1.94818	69	5	2.18282
1111	perampok	robber	65	2.6	1.60857	65	5.58462	2.06074	63	4.44444	1.97203	65	4.4	1.81831	64	3.0625	2.13716	69	5.63768	2.28145
1112	peranan	role	65	5.12308	1.93252	65	4.44615	1.75027	63	5.57778	1.95969	65	6.41538	2.21425	64	5.09375	2.34838	69	5.72464	2.22872
1113	perang	war	65	3.2	2.1006	65	6.64615	1.95601	63	5.84444	2.54911	65	3.90769	2.31654	64	4.625	2.72845	69	5.50725	2.63251
1114	peranti	devices	65	5.41538	1.64784	65	4.58462	1.54001	63	5.28889	1.75321	65	4	1.65831	64	4.75	2.18944	69	4.50725	2.22038
1115	perasaan	feeling	65	5.76923	2.19921	65	4.47692	2.45018	63	5.71111	2.22202	65	4.83077	2.49104	64	5.89062	2.66736	69	6.50725	2.26627
1116	peraturan	regulations	65	5.24615	1.59129	65	5.01538	2.23951	63	5.28889	2.68516	65	5.24615	2.43048	64	4.60938	2.96871	69	6.07246	2.27725
1117	perawan	virgin	65	6.38462	1.85145	65	4.70769	2.32327	63	6.02222	2.26122	65	4.50769	2.20881	64	4.375	2.43975	69	5.34783	2.32522
1118	perawat	nurses	65	6.49231	1.61171	65	4.21538	1.91615	63	4.73333	2.22996	65	4.67692	2.21577	64	3.09375	2.18013	69	5.91304	2.18779
1119	perban	bandage	65	4.46154	1.75959	65	4.27692	1.75453	63	5.28889	1.89043	65	4.67692	2.17304	64	2.875	2.33333	69	5.6087	2.10893
1120	percaya	believe	65	6.33846	1.67963	65	4.86154	2.50547	63	6.75556	1.94417	65	5.55385	2.50643	64	5.76562	2.17301	69	6.21739	2.54876
1121	percaya diri	confidence	65	6.29231	2.14128	65	4.87692	2.64284	63	6.66667	2.08893	65	5.27692	2.27423	64	5.73438	2.46398	69	6.33333	2.27303
1122	perdamaian	peace	65	6.58462	2.27	65	5.21538	2.28782	63	6.13333	2.36066	65	4.75385	2.43048	64	5.23438	2.46075	69	5.62319	2.22355
1123	perekam	recorder	65	4.95385	1.60498	65	3.95385	1.70872	63	5.75556	2.05775	65	5.70769	2.32327	64	3.10938	2.11658	69	6.08696	2.08453
1124	perempuan	women	65	6.38462	2.21988	65	4.52308	2.59872	63	5.53333	2.59895	65	5.38462	2.64393	64	2.92188	2.65656	69	5.95652	2.61464
1125	perenang	swimmer	65	5.43077	1.91188	65	4.96923	2.37151	63	5.8	2.02933	65	4.49231	2.50077	64	2.67188	1.9277	69	4.75362	2.37886
1126	pergelangan	wrist	65	5.64615	1.76273	65	4.16923	1.90861	63	5.44444	2.19043	65	4.4	2.37697	64	2.98438	2.3536	69	5.71014	2.08003
1127	pergi	go	65	4.49231	1.83816	65	5.21538	2.05009	63	4.97778	2.11584	65	4.2	2.47614	64	4.25	2.33673	69	6.28986	2.38932
1128	perilaku	behaviour	65	5.72308	1.37509	65	4.18462	2.09085	63	5.73333	2.39697	65	4.55385	2.40462	64	3.54688	2.59382	69	6.2029	2.34884
1129	peristiwa	event	65	5.26154	1.67963	65	4.6	2.35717	63	5.37778	2.41481	65	4.58462	2.9149	64	3.5	2.47527	69	6.04348	2.22575
1130	perjalanan	trip, travel	65	5.92308	1.86504	65	5.21538	2.66043	63	5.88889	2.31813	65	5.47692	2.42453	64	4.60938	2.30677	69	6.42029	2.18555
1131	perkakas	gear, appliance	65	5.10769	1.51165	65	4.33846	1.88146	63	5.37778	2.03703	65	4.50769	1.9774	64	3.01562	1.98	69	4.63768	2.42518
1132	perkasa	mighty	65	5.8	1.90558	65	5.15385	1.99398	63	5.71111	2.12798	65	5.04615	2.13915	64	5.71875	2.45899	69	5.27536	2.16173
1133	perkawinan	marriage	65	6.50769	2.10745	65	5.52308	2.43097	63	6.44444	2.18003	65	4.24615	2.59224	64	4.39062	2.17939	69	6.2029	2.1184
1134	perkosaan	rape	65	2.26154	1.85638	65	6.90769	1.82622	63	4.73333	2.35874	65	4.66154	1.87314	64	4.79688	2.56459	69	5.4058	2.33464
1135	perlindungan	protection	65	6.52308	1.72398	65	4.18462	1.97557	63	5.73333	2.18881	65	4.84615	2.29967	64	4.48438	2.37709	69	5.53623	2.20013
1136	permainan	game	65	6.33846	1.9707	65	5.07692	2.3272	63	5.8	1.81659	65	5	2.43028	64	4.15625	2.21982	69	6.37681	2.19693
1137	permata	gem, jewel	65	6.47692	1.7149	65	4.30769	2.24947	63	5.17778	2.43356	65	5.04615	1.97192	64	3.20312	2.21954	69	5.49275	2.45323
1138	permen	candy	65	5.90769	2.15583	65	4.29231	2.00564	63	5.71111	2.27259	65	5.16923	2.61945	64	2.48438	2.08542	69	6.34783	2.56002
1139	pernyataan	statement	65	5.29231	1.48664	65	4.72308	2.0195	63	5.42222	2.2104	65	4.83077	2.29517	64	4.65625	2.6017	69	5.85507	2.56833
1140	persegi	square	65	4.84615	1.47087	65	3.87692	1.83293	63	5.51111	2.00706	65	4.30769	2.3712	64	3.64062	2.37959	69	5.62319	2.37079
1141	persoalan	issue	65	4.36923	1.49551	65	4.89231	2.01652	63	5.64444	2.14429	65	5.24615	2.12155	64	5.73438	2.26248	69	5.89855	2.28901
1142	pertanian	agriculture	65	5.6	1.94294	65	4.73846	2.29998	63	5.08889	2.55683	65	4.8	2.42513	64	4.03125	2.18195	69	5.43478	2.35446
1143	pertanyaan	question	65	4.47692	1.44814	65	4.49231	1.89673	63	4.93333	1.95866	65	5.09231	2.35002	64	4.75	2.25374	69	6.42029	2.25183
1144	perut	stomach	65	5.61538	1.5781	65	4.04615	1.84078	63	5.35556	2.21724	65	4.38462	2.23392	64	2.98438	2.30591	69	6.36232	2.14867
1145	pesawat	plane	65	5.81538	1.6667	65	4.86154	2.41659	63	5.33333	2.50454	65	5.23077	2.0522	64	2.71875	2.16369	69	5.5942	2.22498
1146	pesenam	gymnast	65	5.32308	1.61156	65	4.18462	2.00696	63	5.64444	2.05775	65	4.69231	2.13544	64	3.17188	2.02802	69	4.42029	2.3912
1147	pesisir	coastal	65	5.58462	1.94368	65	4.41538	2.29736	63	4.93333	2.15744	65	5.21538	2.30822	64	3.01562	1.99597	69	4.84058	2.09076
1148	pesona	charm	65	5.96923	1.97618	65	5.13846	2.23521	63	5.46667	2.6765	65	4.21538	2.34849	64	5.78125	2.36018	69	5.30435	2.4272
1149	pesta	party	65	5.61538	1.53798	65	5.24615	2.16529	63	5.75556	1.92065	65	4.61538	2.2548	64	3.9375	2.36962	69	6.53623	1.97469
1150	peti mati	coffin	65	3.70769	2.25502	65	5.36923	2.47215	63	3.97778	1.91274	65	4.26154	2.04081	64	2.6875	2.12972	69	5.08696	2.44191
1151	petinju	boxer	65	4.76923	1.87724	65	5.10769	2.15148	63	5.44444	2.22134	65	4.49231	1.95355	64	2.90625	2.20906	69	5.14493	2.33437
1152	petir	lightning	65	4.07692	1.91464	65	5.44615	2.46875	63	5.37778	2.44288	65	3.78462	2.38807	64	3.1875	2.23163	69	5.57971	2.32888
1153	petualangan	adventure	65	6.23077	1.9982	65	5.27692	2.43995	63	5.88889	2.44226	65	5.03077	1.87891	64	4.625	2.32652	69	6.05797	2.26147
1154	petugas	officer	65	4.6	1.57916	65	4.33846	1.83947	63	5.2	2.36066	65	4.35385	2.47128	64	3.04688	2.09633	69	6.10145	1.9789
1155	piala	trophy	65	5.8	1.64126	65	4.43077	2.53703	63	6.48889	1.7402	65	5.09231	2.08958	64	2.76562	2.11377	69	5.72464	2.26147
1156	piaraan	Pet	65	5.55385	1.87109	65	4.6	2.09016	63	4.77778	2.10938	65	4.73846	1.87314	64	3.29688	2.15052	69	5.30435	2.2642
1157	pidana	criminal	65	3.81538	1.82767	65	4.95385	1.92379	63	5.35556	2.25787	65	5.06154	2.02235	64	5.125	2.46564	69	5.27536	2.30654
1158	pikiran	thought, mind	65	5.92308	2.04105	65	4.78462	2.1396	63	5.73333	2.11488	65	4.76923	2.99358	64	5.9375	2.58736	69	6.14493	2.48096
1159	pilihan	choice, selection	65	5.84615	1.17567	65	4.23077	1.75685	63	5.51111	2.02958	65	5.44615	2.60427	64	4.84375	2.48946	69	6.33333	2.16704
1160	pilu	melancholy	65	3.43077	1.58083	65	5	2.27074	63	4.51111	2.21177	65	4.12308	2.11769	64	6.09375	2.74711	69	5.14493	2.07418
1161	pintu	door	65	5.33846	1.44997	65	3.90769	1.80037	63	5.4	2.21975	65	5	2.55563	64	3.1875	2.65996	69	6.85507	2.09534
1162	pipa	pipe	65	5.29231	1.40003	65	3.64615	2.09487	63	6.04444	1.91828	65	4.73846	1.95478	64	2.875	2.24316	69	5.31884	2.19955
1163	pipi	cheek	65	5.81538	1.41302	65	4.10769	1.80384	63	4.95556	1.97663	65	5.72308	2.23961	64	2.75	2.1455	69	6.11594	2.34857
1164	pirang	blonde	65	5.04615	1.63393	65	4.21538	2.40112	63	5.13333	2.12774	65	5.06154	2.3643	64	3.34375	2.07187	69	5.14493	2.21144
1165	pisau	knife	65	4.47692	1.75986	65	5.07692	1.98673	63	5.17778	2.47064	65	4.03077	2.22183	64	2.89062	2.19753	69	6.34783	2.14082
1166	pistol	gun	65	3.6	2.36379	65	5.44615	1.97667	63	4.55556	2.0063	65	3.76923	2.33699	64	2.67188	2.10106	69	5.10145	2.26316
1167	piton	python	65	4.41538	2.30416	65	5.67692	2.37899	63	5.17778	2.11369	65	4.27692	2.02722	64	3.42188	2.4932	69	3.97101	2.38236
1168	planet	planet	65	6.12308	2.1103	65	4.01538	2.11758	63	4.95556	2.13153	65	4.86154	1.95158	64	3.23438	2.13618	69	5.69565	2.06016
1169	pohon	tree	65	6.06154	1.95957	65	4.21538	2.62495	63	5.35556	2.31748	65	4.73846	2.34705	64	3	2.44949	69	6.66667	2.0556
1170	polisi	police	65	4.46154	1.70548	65	4.61538	1.95809	63	5.4	2.39697	65	5.52308	2.27148	64	3.51562	2.67257	69	6.30435	2.0314
1171	polos	plain	65	5.73846	1.59371	65	4.07692	1.95502	63	4.97778	2.24103	65	4.96923	2.22885	64	5.39062	2.59191	69	6.46377	2.09045
1172	pondok	cottage	65	5.29231	1.84326	65	4.2	2.07816	63	5.6	1.83897	65	4.16923	2.05068	64	2.9375	2.2599	69	5.28986	2.23674
1173	pos	post	65	5.30769	1.60977	65	4.36923	1.90861	63	5.11111	2.18697	65	4.43077	2.16484	64	3.39062	2.12033	69	5.63768	2.37617
1174	poster	poster	65	5.41538	1.71293	65	4.26154	2.30676	63	5.84444	2.0221	65	5	1.87916	64	2.71875	2.09662	69	6.08696	2.10559
1175	praktik	practice	65	5.64615	1.56555	65	4.70769	2.03656	63	5.77778	2.1835	65	5.43077	2.41071	64	3.42188	2.15145	69	6.04348	2.1174
1176	praktikum	practicum	65	5	1.60078	65	5.52308	1.85496	63	5.35556	2.07972	65	5.76923	2.36359	64	3.53125	2.16002	69	6.07246	2.00967
1177	preman	thug	65	2.73846	1.57398	65	5.09231	2.38303	63	5.4	2.41586	65	4.12308	2.29475	64	3.35938	2.59038	69	5.43478	2.37312
1178	presiden	president	65	5.21538	1.87494	65	4.8	2.04786	63	5.91111	2.55683	65	4.6	2.39008	64	2.85938	1.97498	69	6.04348	2.18575
1179	prestasi	achievement	65	6.81538	1.99133	65	5.29231	2.44133	63	6.13333	2.32183	65	5.10769	2.3791	64	4.40625	2.18013	69	6.17391	2.21596
1180	pria	man	65	5.69231	1.75822	65	4.89231	2.53798	63	6.51111	2.24238	65	5.01538	2.69544	64	3.03125	2.42323	69	5.92754	2.52236
1181	prihatin	concerned	65	5.27692	2.33524	65	5.03077	2.2774	63	4.73333	2.22996	65	4.8	2.36643	64	5.375	2.26428	69	5.81159	2.42703
1182	privasi	privacy	65	5.93846	2.17138	65	4.10769	2.10002	63	5.93333	2.36835	65	4.75385	2.31186	64	5.73438	2.58348	69	5.72464	2.54306
1183	produk	product	65	5.90769	1.63672	65	4.64615	2.36135	63	5.28889	2.31224	65	5.01538	2.1614	64	3.1875	2.53781	69	6.31884	1.99627
1184	produktif	productive	65	6.43077	1.98407	65	5.26154	2.3337	63	5.77778	2.30502	65	5	2.33854	64	5.14062	2.47442	69	6.02899	2.29431
1185	profit	profit	65	6.01538	2.03479	65	4.72308	2.22562	63	5.93333	1.76326	65	4.09231	2.14857	64	4.40625	2.44117	69	5.66667	2.20739
1186	promosi	promotion	65	4.8	1.82174	65	5.06154	2.23521	63	5.75556	2.10147	65	4.70769	2.21305	64	4.6875	2.3763	69	5.65217	2.26759
1187	protes	protest	65	4.55385	2.07689	65	5.13846	2.03774	63	5.28889	2.11727	65	4.92308	2.1888	64	5.10938	2.54557	69	6.43478	1.91341
1188	provinsi	province	65	5.95385	1.40791	65	4.12308	1.86671	63	5.13333	2.34133	65	4.55385	2.46875	64	3.25	2.21108	69	5.69565	2.02415
1189	puas	content, satisfied	65	6.75385	1.75027	65	4.93846	2.4867	63	5.31111	2.33377	65	5.41538	2.41669	64	5.5	2.61255	69	6.55072	1.85929
1190	puisi	poetry	65	6.30769	2.12075	65	4.33846	2.58165	63	5.71111	2.55505	65	5.24615	2.62816	64	4.45312	2.67813	69	5.84058	2.39253
1191	pulau	island	65	5.96923	1.74973	65	4.04615	2.34141	63	5.46667	2.07364	65	4.33846	2.36033	64	2.98438	2.33328	69	6.15942	2.02647
1192	pulpen	pen	65	5.47692	1.69657	65	3.90769	2.04422	63	5.71111	2.22202	65	5.24615	2.97926	64	2.42188	1.91738	69	7.3913	1.69963
1193	puntung	butt	78	3.88462	1.90679	84	4.75	1.77584	70	4.98571	1.9148	72	5.34722	1.97277	73	3.64384	2.21341	75	5.2	2.30745
1194	pupuk	fertilizer	78	5.20513	1.5738	84	3.92857	1.71307	70	4.97143	2.02142	72	5.90278	2.20217	73	2.9726	1.82553	75	5.06667	2.12026
1195	pusar	navel	78	5.23077	1.87203	84	4.13095	1.87424	70	4.62857	1.97206	72	5.36111	2.24114	73	3.06849	1.946	75	4.96	2.22054
1196	pusing	dizziness	78	3.9359	2.33739	84	5.46429	2.03255	70	4.85714	2.13518	72	5.23611	2.3942	73	4.9589	2.04422	75	5.85333	2.25828
1197	putih	white	78	5.98718	2.24762	84	4.27381	1.88431	70	5.3	2.1083	72	5.93056	2.20324	73	4.13699	2.34707	75	6.09333	2.19442
1198	puting	nipple	78	5.19231	2.12626	84	4.94048	1.84555	70	5.1	2.10003	72	5.06944	2.05095	73	3.05479	2.17237	75	4.69333	2.16216
1199	putra	son	78	6.19231	1.98735	84	4.66667	2.10755	70	5.08571	2.30779	72	6.11111	2.22379	73	3.60274	2.09324	75	5.62667	2.29437
1200	putri	princess	78	6.12821	2.14027	84	4.69048	1.88191	70	5.41429	1.92235	72	5.86111	2.15135	73	3.35616	1.85869	75	5.78667	2.31501
1201	putus	break, breaking up	78	4.17949	2.09355	84	5.77381	2.02604	70	4.68571	2.1437	72	4.94444	2.1617	73	4.72603	2.56721	75	5.8	2.26011
1202	putus asa	desperate, hopeless	78	2.9359	1.79711	84	4.17857	1.79128	70	4.34286	2.3212	72	5.38889	2.13987	73	5.93151	2.50737	75	5.6	2.33655
1203	rabies	rabies	78	2.87179	1.67765	84	5.94048	1.53945	70	4.54286	1.94628	72	4.625	2.48056	73	4.76712	2.41247	75	4.57333	2.18207
1204	racun	toxin, poison	78	3.5	1.90522	84	5.69048	1.9695	70	4.82857	2.23264	72	4.97222	2.34354	73	3.63014	2.32443	75	5.34667	2.35092
1205	radiator	radiator	78	4.47436	1.89136	84	4.36905	2.03452	70	5.14286	1.56303	72	5.26389	1.96442	73	3.05479	1.84007	75	5.01333	2.17786
1206	radio	radio	78	6.25641	1.96354	84	4.63095	2.05807	70	5.77143	1.99399	72	5.63889	2.13822	73	3.10959	2.26422	75	6	2.16233
1207	radioaktif	radioactive	78	4.28205	1.76472	84	5.27381	1.85207	70	5.05714	1.96259	72	4.875	2.2262	73	4.09589	2.07608	75	4.58667	2.19393
1208	raja	king	78	5.39744	2.12187	84	4.61905	2.13352	70	5.54286	2.23727	72	5.75	1.96984	73	3.49315	2.16104	75	5.36	2.24596
1209	ramah	friendly	78	6.25641	2.05405	84	4.72619	2.01411	70	6.18571	2.01655	72	5.38889	2.24271	73	5.46575	2.43859	75	5.77333	2.12815
1210	rapi	neat	78	5.80769	2.05798	84	4.04762	2.07628	70	5.62857	2.19467	72	5.55556	2.14862	73	4.9726	2.59258	75	5.70667	2.32363
1211	rasa	sense, flavor	78	5.91026	1.85994	84	4.86905	1.9683	70	5.51429	2.10412	72	5.30556	2.10726	73	5.91781	2.29585	75	5.49333	2.29202
1212	ratu	queen	78	6.25641	1.7165	84	4.94048	1.9718	70	5.28571	2.04403	72	6.15278	1.97634	73	3.53425	1.95847	75	5.48	2.15833
1213	rawa	swamp	78	4.98718	1.78372	84	4.41667	1.74389	70	5.12857	1.93309	72	5.375	2.37022	73	3.12329	1.82532	75	5.26667	2.24411
1214	rayap	termite	78	4.69231	1.92932	84	4.69048	1.91366	70	5.37143	1.61668	72	5.69444	1.88126	73	3.47945	2.0824	75	5.09333	2.32596
1215	razia	raid	78	4.35897	1.87239	84	5.58333	1.87056	70	4.77143	2.17477	72	4.88889	2.41215	73	4.39726	2.4022	75	5.68	2.1382
1216	redam	damping	78	5.33333	1.306	84	4.29762	2.05221	70	4.91429	2.12468	72	4.77778	2.25939	73	5.05479	2.29668	75	4.61333	2.01945
1217	referendum	referendum	78	4.58974	1.62318	84	4.54762	1.68197	70	4.55714	1.79884	72	5.55556	1.96368	73	4.43836	2.16658	75	4.36	2.09659
1218	reformasi	reform	78	5.46154	1.87736	84	4.9881	1.96655	70	5.08571	2.0694	72	5.54167	2.23252	73	4.87671	2.36259	75	4.76	2.06542
1219	remuk	crushed	78	3.52564	1.89822	84	5.2381	2.07463	70	4.52857	2.17176	72	5.25	1.897	73	4.58904	2.35015	75	5.18667	2.12255
1220	rendah	low	78	4.53846	1.95197	84	4.32143	1.87025	70	4.87143	2.09154	72	6.22222	2.30872	73	5.09589	2.1613	75	5.76	2.35292
1221	rendah hati	humble	78	6.08974	2.35315	84	4.64286	2.06895	70	5.78571	2.19283	72	5.66667	2.51194	73	5.68493	2.3563	75	5.90667	2.17587
1222	rendang	rendang	78	6.07692	2.10608	84	4.89286	2.17886	70	5.3	2.06664	72	5.13889	2.06449	73	2.76712	1.88208	75	5.54667	2.14535
1223	reptil	reptile	78	5.26923	2.46362	84	4.59524	1.84403	70	5.02857	1.63274	72	5.47222	2.06904	73	3.34247	2.00152	75	5.33333	2.08815
1224	resah	restless	78	3.5	1.40269	84	5.28571	2.0627	70	4.81429	2.05217	72	5.05556	2.23852	73	5.76712	2.46937	75	5.25333	2.16291
1225	resep	recipe	78	5.46154	1.82118	84	3.88095	1.82621	70	5.34286	2.25791	72	5.56944	2.33664	73	3.72603	2.12302	75	5.49333	2.33871
1226	restoran	restaurant	78	6.10256	2.11113	84	4.67857	2.18517	70	5.24286	2.33086	72	5.47222	2.39702	73	3.0411	2.26347	75	6.12	2.24788
1227	reuni	reunion	78	5.75641	1.95525	84	5.13095	2.15529	70	5.85714	1.67925	72	5.55556	2.1876	73	4.91781	2.56447	75	5.64	2.28177
1228	revolusi	revolution	78	5.65385	1.61025	84	4.88095	1.86538	70	4.92857	1.98049	72	4.91667	2.32409	73	4.73973	2.61421	75	4.81333	2.22208
1229	revolver	revolver	78	4.44872	1.88395	84	4.77381	1.9718	70	5.18571	2.22172	72	4.70833	2.22304	73	3.79452	1.91456	75	4.37333	1.97808
1230	riang	carefree	78	6.53846	2.22554	84	6.08333	1.68056	70	6.04286	2.07424	72	5.68056	2.38438	73	5.53425	2.53904	75	5.58667	2.09951
1231	rileks	relax	78	6.51282	2.11208	84	3.95238	2.01144	70	5.78571	2.04226	72	5.44444	2.1682	73	5.24658	2.31409	75	5.78667	2.04208
1232	rinci	detail	78	5.26923	1.74827	84	4.7381	1.77071	70	5.51429	1.8862	72	5.5	2.1296	73	5.19178	2.53672	75	5.50667	2.02933
1233	rindu	miss	78	5.58974	1.95026	84	5.30952	2.32315	70	4.97143	2.02857	72	5.33333	2.47807	73	5.30137	2.46467	75	5.85333	2.28209
1234	ring	ring	78	5.21795	1.67988	84	4.67857	1.96451	70	5.14286	2.11472	72	5.36111	2.47981	73	3.56164	2.02749	75	5.28	2.1217
1235	rintangan	obstacle	78	4.48718	2.0623	84	5.36905	2.09865	70	5.12857	2.0566	72	4.97222	2.1028	73	5.45205	2.42694	75	5.42667	2.19442
1236	risau	concerned	78	4.55128	1.77755	84	5.28571	1.95474	70	4.58571	1.92235	72	5.45833	2.27626	73	5.60274	2.27144	75	4.90667	2.10645
1237	risiko	risk	78	4.65385	1.74941	84	5.17857	1.92736	70	5.24286	1.92945	72	5.19444	2.09385	73	4.91781	2.18425	75	5.86667	2.08167
1238	roket	rocket	78	4.94872	1.95997	84	4.90476	1.96118	70	5.05714	1.9773	72	5.625	1.99603	73	3.31507	2.0472	75	4.85333	1.98435
1239	romantis	romantic	78	6.69231	1.79688	84	5.44048	2.26206	70	5.52857	2.05519	72	5.44444	2.14206	73	5.36986	2.49726	75	6.02667	2.13069
1240	rompi	vest	78	5.60256	1.91603	84	3.84524	1.89796	70	5	2.25864	72	5.70833	2.67717	73	2.49315	1.93738	75	5.13333	2.06864
1241	rongsokan	wreck	78	4.17949	1.56042	84	4.54762	2.02041	70	4.75714	2.01038	72	5.38889	2.16603	73	3.42466	1.9502	75	5.29333	2.19812
1242	ruang	space, room	78	5.52564	1.84267	84	4.36905	1.88705	70	5.3	2.13562	72	5.625	2.23567	73	3.71233	2.02402	75	5.61333	2.26545
1243	ruangan	room	78	5.69231	1.68498	84	4.60714	2.03	70	5.5	1.79976	72	5.69444	2.32342	73	3.23288	1.94022	75	6.18667	2.10978
1244	rumah	home	78	6.52564	1.89136	84	4.79762	2.09865	70	5.47143	2.22451	72	5.55556	2.55028	73	2.87671	2.26658	75	6.18667	2.42004
1245	rumah sakit	hospital	78	4.88462	2.07634	84	4.78571	2.04215	70	4.87143	1.99217	72	5.80556	2.09385	73	3.27397	1.90219	75	5.8	2.22395
1246	rumput	grass	78	5.73077	1.58461	84	4.20238	2.02859	70	4.97143	2.21962	72	5.59722	2.18613	73	2.60274	1.80847	75	5.90667	2.32014
1247	rusak	damaged, broken	78	3.29487	1.80266	84	5	1.83671	70	4.88571	2.06098	72	5.31944	2.20643	73	4.28767	2.17613	75	6	2.26011
1248	rusuh	tumultuous	78	3.37179	2.12657	84	5.39286	1.95132	70	5.15714	1.96812	72	5.27778	2.59046	73	4.80822	2.30131	75	5.52	2.2322
1249	saat	when	78	5.16667	1.64685	84	4.29762	2.00469	70	5.67143	1.85505	72	5.11111	2.01792	73	5.63014	2.41814	75	5.53333	2.15816
1250	sabar	patient	78	6.0641	2.39772	84	4.41667	2.2291	70	5.84286	1.95334	72	5.54167	2.10256	73	5.52055	2.32205	75	6.16	2.18125
1251	safir	sapphire	78	5.21795	1.70292	84	4.78571	1.88252	70	5.08571	1.57648	72	4.79167	2.23252	73	3.79452	1.96468	75	4.42667	2.03465
1252	sakit	ill, sick	78	3.70513	2.01365	84	5.11905	1.94753	70	4.31429	2.09584	72	5.52778	2.14261	73	4.82192	2.20065	75	6.08	2.17951
1253	sakit gigi	toothache	78	4.01282	2.31592	84	5.16667	2.06423	70	4.98571	2.17024	72	5.04167	2.44625	73	4.17808	2.32345	75	6.05333	2.01275
1254	sakit hati	heartache	78	3.52564	2.36711	84	5.7619	1.86676	70	4.91429	2.33277	72	5.77778	2.66549	73	5.84932	2.50927	75	6.04	2.44087
1255	sakit kepala	headache	78	3.52564	1.95218	84	5.32143	1.90219	70	4.81429	2.03087	72	5.30556	2.30516	73	5.13699	2.4456	75	6.13333	2.18924
1256	salad	salad	78	5.74359	2.20646	84	4.32143	1.8638	70	5.55714	2.17119	72	6.08333	2.19955	73	2.57534	1.69081	75	5.4	2.49323
1257	salah	wrong, false	78	3.78205	1.55962	84	5.59524	1.85705	70	4.61429	1.8517	72	5.34722	2.29611	73	5.12329	2.37431	75	5.88	2.36506
1258	salam	greetings	78	6.51282	2.02416	84	4.77381	2.11336	70	5.41429	2.20994	72	5.52778	2.66945	73	4.38356	2.39577	75	6.08	2.30018
1259	saleh	pious	78	6.07692	1.91216	84	4.7381	2.14599	70	5.65714	2.04929	72	5.77778	1.84026	73	5.39726	2.46498	75	5.41333	1.95968
1260	salju	snow	78	6.15385	2.23361	84	5.58333	1.8834	70	4.9	1.85839	72	4.98611	2.19791	73	3.42466	1.95731	75	4.94667	2.12382
1261	sampah	waste, garbage, trash	78	3.4359	2.12951	84	5.46429	1.94779	70	4.95714	2.4756	72	5.69444	2.63583	73	2.9589	1.88884	75	6.17333	2.33871
1262	samudera	ocean	78	5.88462	1.79451	84	4.70238	2.15529	70	5.1	1.9273	72	5.55556	2.30057	73	3.80822	2.13215	75	4.88	2.17455
1263	sandera	hostages	78	3.41026	1.86168	84	5.10714	2.02406	70	4.8	2.10314	72	4.58333	2.47096	73	3.9863	2.07828	75	4.94667	2.03943
1264	sanggama	copulation	78	4.61538	1.69208	84	4.90476	2.08043	70	5.15714	1.90069	72	4.48611	1.89137	73	4.31507	2.18503	75	4.32	1.98072
1265	santo	saint	78	4.92308	1.92569	84	4.46429	1.60906	70	4.92857	1.376	72	4.65278	1.74549	73	4.83562	2.03452	75	4.76	2.08495
1266	sapi	cow	78	5.55128	2.11149	84	4.29762	1.92498	70	5.5	1.84744	72	5.83333	2.37356	73	2.72603	2.34675	75	5.76	2.3414
1267	saputangan	handkerchief	78	5.46154	1.79966	84	3.88095	1.81297	70	4.94286	1.99191	72	6.08333	2.14115	73	2.80822	1.85336	75	5.57333	2.08063
1268	saraf	nerve	78	5.33333	1.93174	84	4.7381	2.02466	70	5.21429	2.35841	72	5.51389	2.14274	73	3.73973	2.21753	75	5.37333	2.38675
1269	sari	sari	78	6	1.76547	84	4.22619	1.83245	70	4.77143	2.00124	72	4.75	1.85191	73	4.17808	2.38247	75	4.85333	2.35207
1270	sarjana	scholars	78	6.4359	2.4737	84	5.86905	2.35817	70	5.77143	2.34781	72	5.88889	2.5429	73	4.64384	2.32958	75	6.25333	2.4665
1271	sate	satay	78	6.16667	1.92331	84	4.59524	1.98864	70	5.22857	2.0724	72	5.91667	2.11467	73	3.0274	2.08148	75	5.8	2.21176
1272	satelit	satellite	78	5.57692	1.59153	84	4.58333	1.88978	70	5	1.85722	72	5	2.08279	73	3.76712	2.18912	75	4.89333	2.0897
1273	satpam	guard	78	5.55128	1.57618	84	4.5	1.9543	70	4.8	2.19089	72	5.70833	2.19113	73	2.83562	1.83344	75	5.77333	2.57626
1274	satuan	unit	78	5.16667	1.54093	84	4.15476	1.89796	70	4.82857	1.88027	72	5.51389	2.13616	73	5.17808	2.23198	75	5.2	2.1498
1275	saudara	brother, sister	78	6.15385	2.23361	84	4.67857	2.03677	70	5.78571	1.97736	72	6.5	2.01404	73	3.35616	2.10403	75	6.21333	2.04869
1276	saus	sauce	78	5.66667	1.78498	84	4.59524	2.07753	70	5.18571	2.00212	72	5.47222	2.03471	73	2.86301	1.96012	75	5.88	2.24788
1277	sawah	paddyfield	78	6.64103	1.37675	84	4.03571	1.94779	70	5.15714	1.96812	72	5.5	2.46096	73	3.23288	1.93305	75	5.36	2.19114
1278	sayang	dear	78	6.67949	2.04173	84	5.35714	2.33178	70	6.2	2.08236	72	5.84722	2.19897	73	5.82192	2.5019	75	6.10667	2.44713
1279	sayur	vegetable	78	5.52564	1.87758	84	3.90476	1.8473	70	5.42857	1.93047	72	5.94444	1.97084	73	3	2	75	5.96	2.04305
1280	sebal	resentful	78	3.4359	1.51692	84	5.08333	2.03113	70	5.2	2.02592	72	5.48611	2.56187	73	6.16438	2.23615	75	5.32	2.21884
1281	sederhana	simple	78	6.08974	1.796	84	4.38095	1.96907	70	5.92857	2.12181	72	5.25	2.14771	73	5.41096	2.45422	75	5.74667	2.10593
1282	sedih	sad	78	2.89744	1.60024	84	4.10714	1.89494	70	4.68571	1.99668	72	5.40278	2.37154	73	5.57534	2.57616	75	6.25333	2.15038
1283	segitiga	triangle	78	4.96154	1.81939	84	4.44048	2.01411	70	5.35714	1.9189	72	6.04167	2.16527	73	3.80822	2.05924	75	5.54667	2.27378
1284	sejarah	history	78	6.15385	1.75867	84	4.80952	1.9908	70	5.01429	2.08162	72	6.06944	2.05095	73	5.38356	2.33113	75	5.65333	2.01006
1285	sekarat	dying	78	3.80769	2.27384	84	5.47619	2.1979	70	3.84286	2.36297	72	4.5	2.39718	73	5.19178	2.72161	75	5.50667	2.21404
1286	sekolah	school	78	6.15385	2.0327	84	4.90476	2.13191	70	5.64286	1.9189	72	5.88889	2.23642	73	3.24658	2.13295	75	6.24	2.22905
1287	seks	sex	78	5.41026	2.18279	84	5.16667	1.999	70	5.28571	1.84267	72	5.84722	2.06691	73	5.0137	2.3422	75	5.76	1.95102
1288	seksi	sexy	78	5.73077	1.74082	84	5.16667	1.90645	70	5.58571	2.01798	72	6.05556	2.08204	73	5.10959	2.45267	75	5.77333	2.11541
1289	sel	cell	78	4.21795	1.5844	84	4.71429	1.86645	70	4.7	1.99528	72	4.83333	2.22027	73	3.58904	2.34423	75	5.42667	2.16341
1290	selera	taste	78	5.78205	2.05539	84	4.7619	2.12058	70	5.55714	2.08956	72	5.22222	2.21533	73	5.58904	2.45988	75	6.18667	2.10336
1291	selingkuh	cheating	78	3.61538	2.47182	84	5.84524	2.21981	70	4.98571	2.17024	72	5.33333	2.06922	73	5.28767	2.5738	75	6.04	2.29241
1292	semangat	spirit	78	6.16667	2.36543	84	5.32143	2.22884	70	5.84286	2.06865	72	5.90278	2.01515	73	4.9726	2.43797	75	6.34667	2.1149
1293	sembahyang	prayer	78	6.08974	2.17534	84	4.84524	2.34646	70	5.37143	2.25974	72	5.69444	2.34153	73	4.65753	2.59925	75	5.85333	1.95001
1294	semesta	universe	78	6.32051	1.79822	84	4.72619	2.22987	70	5.31429	2.15718	72	5.77778	1.83259	73	4.64384	2.62133	75	4.78667	2.36696
1295	senam	gymnastics	78	5.34615	2.03749	84	4.79762	1.93745	70	5.45714	2.01218	72	5.48611	2.17536	73	3.9863	2.09823	75	5.68	2.12552
1296	senang	happy	78	7.65385	1.6183	84	6.33333	2.1528	70	5.77143	2.15468	72	5.36111	2.37538	73	5.45205	2.50023	75	6.04	2.25077
1297	senapan	rifle, gun	78	4.17949	2.01774	84	5.46429	2.00269	70	5.15714	2.05459	72	5.70833	2.41146	73	3.09589	2.10927	75	5	2.27798
1298	sendiri	own	78	5.17949	2.46399	84	5.10714	2.05361	70	5.02857	2.09189	72	5.45833	1.85334	73	4.61644	2.61741	75	6.04	2.07586
1299	sendu	sad	78	4.14103	1.83561	84	4.15476	1.75275	70	4.58571	2.07464	72	5.29167	2.0722	73	5.49315	2.35775	75	4.42667	2.05448
1300	senewen	nervous	78	4.07692	1.77112	84	5.13095	1.94366	70	4.64286	1.89611	72	4.66667	1.95729	73	5.16438	2.1539	75	4.86667	2.16441
1301	sengit	fierce	78	4.30769	1.98244	84	5.34524	1.88523	70	5.7	2.0455	72	4.91667	2.06752	73	5.12329	2.22951	75	4.98667	2.2809
1302	seni	art	78	6.07692	2.10608	84	5.10714	2.12851	70	5.84286	2.16451	72	5.5	2.26424	73	5.12329	2.53829	75	6	2.371
1303	senja	twilight	78	5.91026	1.99787	84	4.41667	2.11549	70	5.07857	2.29122	72	5.55556	2.45534	73	4.42466	2.52031	75	4.64	2.0987
1304	senjata	weapon	78	3.87179	1.5738	84	5.58333	1.87699	70	5.48571	2.111	72	5.79167	2.59977	73	2.90411	1.85715	75	5.37333	2.032
1305	sentimen	sentiment	78	3.84615	1.58792	84	5.4881	1.91062	70	5.04286	1.89152	72	5.08333	2.01927	73	5.68493	2.20402	75	4.92	2.09091
1306	senyawa	compound	78	5.37179	1.78819	84	4.40476	1.74328	70	5.05714	1.85633	72	5.16667	2.0487	73	4.73973	2.43828	75	5.09333	2.10002
1307	sepakbola	football	78	6.16667	1.77586	84	4.75	1.96276	70	5.75714	2.0461	72	5.94444	2.17469	73	3.57534	1.99943	75	5.82667	2.27426
1308	sepi	lonely, quiet	78	3.67949	2.12281	84	4.78571	2.34429	70	4.98571	2.36822	72	5.625	2.63475	73	5.86301	2.46821	75	6	2.48237
1309	sepupu	cousin	78	5.9359	2.21177	84	4.21429	1.90163	70	4.97143	2.07798	72	5.84722	2.20537	73	3.32877	2.01422	75	5.69333	2.35942
1310	serangga	insects	78	4.83333	2.01563	84	4.5119	1.94809	70	4.77143	2.10018	72	6.06944	2.0023	73	2.76712	1.96865	75	5.57333	2.41153
1311	serigala	wolf	78	5.02564	1.88621	84	5.77381	1.65995	70	5.08571	1.95413	72	5.56944	2.16779	73	3.27397	2.28072	75	5.36	2.01105
1312	seringai	grin	78	4.42308	1.88307	84	5.16667	1.82904	70	4.97143	1.72762	72	5.30556	1.93295	73	5.05479	2.21667	75	4.66667	2.29178
1313	serius	serious	78	5.85897	2.15457	84	5.41667	2.02519	70	6.11429	1.83005	72	5.5	2.18187	73	5.0411	2.56817	75	6.13333	2.17065
1314	serong	oblique, askew	78	4.16667	2.03487	84	4.45238	1.68197	70	4.91429	1.7257	72	4.91667	1.4894	73	4.76712	2.23309	75	4.76	2.11711
1315	sertifikat	certificate	78	6.02564	1.68241	84	4.61905	2.14479	70	5.48571	1.8785	72	5.80556	2.23694	73	3.08219	1.8838	75	5.65333	2.12128
1316	sesal	regret	78	3.65385	1.98584	84	4.9881	2.22523	70	4.84286	2.05459	72	5.15278	2.01864	73	5.45205	2.43265	75	5.69333	2.07282
1317	setan	devil	78	3.73077	2.0869	84	5.77381	2.08466	70	5.02857	2.34658	72	4.625	2.49753	73	5.72603	2.59947	75	5.82667	1.96161
1318	setia	faithful	78	6.41026	2.33792	84	4.92857	2.49233	70	6.22857	2.14794	72	5.59722	2.35964	73	6	2.43812	75	5.93333	2.29767
1319	sia-sia	in vain	78	3.38462	1.91529	84	5.55952	1.89069	70	4.6	2.04585	72	5.19444	2.4589	73	5.83562	2.29742	75	5.65333	2.35092
1320	siang	noon	78	5.47436	1.99821	84	4.79762	2.10438	70	5.24286	1.8371	72	5.97222	2.28265	73	4.38356	2.38997	75	6.04	2.23268
1321	sibuk	busy	78	4.71795	1.69719	84	5.20238	1.87424	70	5	1.9708	72	5.54167	2.25137	73	5.16438	2.11485	75	6.17333	2.02933
1322	siku	elbow	78	5.41026	1.48093	84	4.33333	1.89058	70	5.15714	1.82285	72	5.25	2.31802	73	3.76712	2.07846	75	5.17333	2.24435
1323	simpati	sympathy	78	5.53846	2.50554	84	4.64286	2.03371	70	5.81429	2.00212	72	5.54167	2.16852	73	5.38356	2.53109	75	5.45333	2.26187
1324	simpul	node	78	5.51282	1.41186	84	4.58333	1.81166	70	5.02857	1.857	72	5.75	2.24393	73	4.13699	2.16869	75	4.8	1.95213
1325	sinar	ray, beam	78	6.58974	1.6391	84	4.39286	2.05946	70	5.21429	2.38287	72	5.31944	2.58286	73	3.9863	2.45228	75	5.70667	2.19812
1326	singa	lion	78	4.88462	1.52878	84	5.05952	2.07887	70	5.11429	1.96744	72	5.58333	2.45953	73	3.06849	1.99533	75	5.29333	2.31197
1327	sinis	cynical	78	3.51282	1.41186	84	5.33333	1.77216	70	4.97143	2.1057	72	5.95833	1.99603	73	5.52055	2.30404	75	5.2	2.19951
1328	sinting	crazy	78	3.83333	1.97659	84	5.08333	2.00727	70	4.9	2.18791	72	5.22222	2.41604	73	5.12329	2.80845	75	5.10667	2.32828
1329	sipilis	syphilis	78	3.34615	1.65794	84	5.14286	2.06604	70	4.54286	1.84694	72	5.31944	2.11518	73	4.30137	2.24032	75	4.56	2.08106
1330	sirkus	circus	78	5.5641	2.11727	84	4.67857	1.91482	70	5.21429	1.97736	72	5.38889	2.1	73	3.45205	1.97232	75	5.09333	2.30846
1331	sistematis	systematic	78	5.85897	2.01761	84	4.95238	1.7139	70	5.74286	2.32619	72	5.80556	2.21797	73	4.78082	2.51797	75	5.90667	2.00791
1332	skandal	scandal	78	3.80769	1.69075	84	5.29762	1.90611	70	4.48571	1.89387	72	4.93056	2.60728	73	5.09589	2.52853	75	5.08	2.04517
1333	skeptis	skeptical	78	4.64103	2.00632	84	5.30952	1.70029	70	5.22857	1.7625	72	5.66667	1.89885	73	5.63014	1.98261	75	4.58667	2.00063
1334	sok	arrogant, smug	78	3.11538	1.57893	84	5.22619	2.11336	70	5.21429	1.97001	72	5	2.27664	73	5.73973	2.3335	75	5.52	2.25029
1335	sombong	arrogant, conceited	78	3.75641	2.34208	84	4.97619	2.58343	70	5.22857	2.63846	72	4.625	2.59706	73	5.60274	2.49299	75	6.02667	2.47131
1336	sosial	social	78	5.69231	2.07838	84	4.70238	2.1497	70	5.51429	2.03408	72	5.40278	2.01864	73	5.42466	2.43195	75	5.98667	2.18405
1337	spanduk	banner	78	5.29487	1.31039	84	4.10714	1.74948	70	5.17143	1.91842	72	5.98611	2.14603	73	3.09589	2.08276	75	5.52	2.15206
1338	spidol	markers	78	5.16667	2.24139	84	4.2381	1.78088	70	5.54286	2.30743	72	6.05556	2.4024	73	2.61644	1.8755	75	6.01333	2.36811
1339	stadion	stadium	78	5.44872	1.60071	84	4.55952	2.00812	70	5.12857	1.84093	72	5.33333	2.08279	73	3.28767	2.01714	75	5.22667	2.11541
1340	stasiun	station	78	5.30769	1.471	84	4.78571	1.83061	70	5.28571	1.88159	72	5.43056	2.26315	73	3.26027	2.18599	75	5.61333	2.16791
1341	stres	stress	78	3.69231	2.11554	84	5.59524	2.0659	70	4.45714	1.95371	72	5.20833	2.39093	73	5.43836	2.63516	75	6	2.371
1342	suap	bribery	78	4.41026	1.6391	84	4.75	1.86841	70	4.88571	1.99668	72	5.26389	2.13616	73	4.78082	2.51797	75	5.46667	2.20769
1343	sudut	angle	78	5.46154	1.65688	84	4.69048	1.90735	70	5.22857	1.81117	72	5.38889	2.21744	73	4.27397	2.3703	75	5.09333	2.17587
1344	suguhan	treat	78	5.73077	1.86334	84	4.38095	1.93201	70	5.28571	1.83479	72	4.5	1.93558	73	4.13699	2.20047	75	5.13333	2.08815
1345	suka	like	78	6	1.86562	84	6.33333	1.90328	70	5.74286	2.10373	72	5.22222	2.30261	73	5.17808	2.48519	75	6.18667	2.31735
1346	sukacita	joy	78	6.89744	2.23659	84	6.69048	1.93245	70	6.2	2.16427	72	4.95833	1.99603	73	5.76712	2.56862	75	5.25333	2.21843
1347	sukarela	voluntary	78	6.03846	1.80506	84	4.66667	1.97169	70	5.81429	1.67931	72	5.41667	2.00527	73	5.19178	2.37263	75	5.98667	2.03013
1348	sukaria	joy, merry	78	6.33333	2.14819	84	6.28571	1.97314	70	5.75714	1.974	72	5.65278	2.31444	73	5.49315	2.28597	75	5.05333	2.37039
1349	sukses	success	78	6.61538	2.31444	84	6.4881	1.92944	70	6.38571	2.10791	72	5.55556	2.84278	73	5.05479	2.59749	75	6.34667	2.27497
1350	sumbat	stopper, plug	78	3.74359	1.59899	84	4.88095	1.83936	70	4.8	1.79047	72	5.05556	2.19403	73	4.42466	2.15972	75	4.69333	1.97261
1351	sundal	whore, prostitute, bitch	78	2.60256	1.29273	84	6.40476	1.49794	70	4.57143	1.69886	72	4.15278	1.78144	73	4.73973	2.04143	75	4.05333	2.1554
1352	sungai	river	78	5.79487	2.12199	84	3.97619	2.05922	70	5.38571	2.34856	72	6.23611	2.62433	73	2.75342	1.82407	75	5.57333	2.37767
1353	sup	soup	78	6.21795	2.04271	84	4.57143	2.03159	70	5.58571	1.94484	72	5.55556	2.35503	73	3.19178	2.11908	75	5.49333	2.39014
1354	supel	sociable	78	5.91026	2.04613	84	5	2.15093	70	5.37143	2.22092	72	5.125	2.08237	73	5.28767	2.34805	75	5.38667	2.1554
1355	supermarket	supermarkets	78	6.20513	1.88885	84	5.04762	1.88785	70	5.45714	2.32619	72	5.20833	2.32523	73	3.23288	2.16359	75	5.89333	2.22135
1356	suram	hazy, gloomy	78	3.53846	1.78516	84	4.15476	1.49291	70	5.08571	1.95413	72	5.16667	2.35569	73	5.43836	2.17298	75	5.32	2.11277
1357	surat	letter	78	5.97436	1.9671	84	4.77381	2.06725	70	5.64286	1.94143	72	5.83333	2.08279	73	2.72603	1.758	75	5.49333	2.15214
1358	surga	heaven	78	7.12821	1.96303	84	6.55952	1.59329	70	5.7	2.05257	72	5.27778	2.41604	73	5.91781	2.8468	75	5.86667	2.25013
1359	survei	survey	78	5.41026	1.84064	84	4.61905	1.90057	70	5.6	1.95159	72	5.47222	2.26406	73	4.53425	2.39259	75	5.66667	2.16441
1360	susah	difficult	78	2.74359	1.2937	84	4.88095	1.91005	70	4.48571	2.17191	72	5.27778	2.48501	73	5.16438	2.4325	75	6.05333	2.30682
1361	susu	susu	78	6.12821	2.12199	84	4.54762	2.00844	70	5.57143	2.03997	72	6.19444	2.51552	73	3.13699	2.20047	75	5.84	2.29594
1362	sutra	silk	78	5.62821	2.01365	84	4.14286	1.85721	70	5.25714	2.06198	72	5.27778	2.15735	73	3	1.7873	75	4.77333	2.16591
1363	tabah	determined	78	6.20513	1.96963	84	4.40476	2.07172	70	5.97143	2.00703	72	5.25	2.2689	73	5.90411	2.25564	75	5.34667	1.98979
1364	tabrakan	crash, collision	78	3.39744	2.04711	84	5.59524	2.08332	70	4.52857	1.94654	72	4.52778	2.38524	73	4.90411	2.55585	75	5.86667	2.06864
1365	tahu	know	78	5.51282	2.4375	84	4.29762	2.03452	70	5.28571	2.13421	72	5.5	2.5007	73	4.65753	2.61523	75	6	2.27798
1366	tajam	sharp	78	4.46154	1.91163	84	5.5	1.85952	70	5.24286	1.92945	72	5.30556	2.28676	73	4.58904	2.24125	75	5.46667	2.23808
1367	tak acuh	indifferent	78	3.71795	1.61082	84	4.20238	2.04043	70	5.02857	2.02142	72	5.125	1.99956	73	5.71233	2.40647	75	4.82667	2.06236
1368	takjub	astonished	78	6.28205	1.71999	84	5.20238	2.28024	70	5.05714	2.59255	72	5.04167	2.3222	73	5.67123	2.56068	75	4.8	2.35957
1369	taksi	taxi	78	4.88462	1.72062	84	4.2619	1.81107	70	5	1.97814	72	5.70833	2.25449	73	2.94521	2.28455	75	6	2.22395
1370	takut	fear, afraid	78	4.11538	2.47576	84	5.88095	1.8196	70	3.74286	1.99772	72	5.09722	2.17644	73	5.75342	2.56461	75	5.92	2.32937
1371	takzim	reverent	78	4.62821	1.39674	84	5.08333	1.87699	70	4.87143	1.62339	72	5.5	2.03491	73	5.34247	2.06303	75	4.14667	2.03811
1372	tali	rope	78	5.33333	1.79947	84	4.2381	1.85381	70	5.64286	2.06444	72	6.09722	2.13726	73	2.91781	1.98434	75	5.72	2.1968
1373	taman	park, garden	78	6.0641	2.04711	84	4.69048	2.13957	70	5.27143	1.70184	72	5.80556	2.09385	73	2.86301	1.87317	75	6.13333	2.26807
1374	tampan	handsome	78	6.26923	2.01728	84	5.25	2.31223	70	5.32857	2.25042	72	5.58333	2.32409	73	5.23288	2.59551	75	5.48	2.04913
1375	tamparan	slap	78	2.98718	1.12231	84	6.17857	1.65857	70	4.6	1.92165	72	4.83333	2.22027	73	3.84932	2.29535	75	4.96	2.31003
1376	tanah	land	78	5.48718	2.01774	84	4.85714	2.07186	70	5.14286	2.16216	72	6.06944	2.03024	73	2.91781	2.01903	75	5.97333	2.16841
1377	tanah air	homeland	78	5.9359	2.07233	84	4.82143	2.14623	70	5.98571	2.02515	72	5.69444	2.12721	73	4.53425	2.3099	75	5.33333	2.13297
1378	tanaman	plant	78	6.17949	1.69601	84	4.14286	1.93971	70	5.38571	2.05922	72	6	2.2266	73	2.94521	1.99228	75	5.89333	2.07673
1379	tangan	hand	78	5.98718	1.64746	84	4.33333	1.87779	70	5.78571	2.21257	72	5.68056	2.85729	73	2.68493	1.94277	75	6.16	2.37122
1380	tangga	ladder, stairs	78	4.96154	1.91672	84	3.9881	1.69687	70	5.17143	1.88796	72	5.94444	1.94204	73	3.26027	2.26094	75	5.74667	2.1251
1381	tangkas	agile	78	6.01282	1.96392	84	4.63095	1.93745	70	5.77143	2.13441	72	5.13889	1.91588	73	5.39726	2.37311	75	4.82667	2.10131
1382	tangki	tank	78	5.33333	1.42032	84	4.27381	1.79927	70	5.17143	1.78538	72	5.20833	2.04827	73	3.43836	2.211	75	4.97333	2.12433
1383	tank	tank	78	4.37179	1.88024	84	5.02381	1.8883	70	5.22857	2.07938	72	5.09722	2.64926	73	2.75342	1.8692	75	4.88	1.93796
1384	tarif	fare	78	5.11538	1.69783	84	4.84524	2.00297	70	5.1	2.16125	72	5.58333	2.28744	73	4.42466	2.4205	75	5.41333	2.3601
1385	taring	canine tooth	78	4.34615	1.9462	84	5.29762	2.05221	70	5.37143	1.97206	72	5.56944	1.90497	73	2.90411	1.98721	75	5.2	2.3133
1386	taufan	hurricane	78	4.58974	1.98328	84	5.08333	1.90249	70	4.88571	2.01834	72	4.68056	2.37846	73	4.41096	1.9779	75	4.13333	2.00899
1387	tawa	laughter	78	6.4359	2.15978	84	5.07143	2.1831	70	6.1	2.18128	72	5.83333	2.33769	73	4.72603	2.54001	75	5.89333	2.14081
1388	tawanan	prisoner, captive	78	2.64103	1.37675	84	5.52381	1.39255	70	4.17143	2.01424	72	4.86111	2.0713	73	3.94521	2.29062	75	4.72	2.23341
1389	tawon	wasp	78	4.74359	1.70892	84	4.82143	1.88309	70	4.68571	2.07499	72	5.48611	2.04177	73	2.86301	1.91714	75	5.12	2.39346
1390	tegang	tense	78	3.96154	1.5909	84	5.44048	1.9718	70	5.22857	1.91237	72	4.91667	2.21868	73	5.26027	2.21753	75	5.65333	2.09564
1391	tekanan	pressure	78	4.14103	2.24317	84	5.42857	1.93438	70	4.72857	2.10535	72	5.30556	2.25575	73	4.80822	2.18364	75	5.73333	2.23808
1392	telanjang	naked	78	3.64103	1.65124	84	5.15476	2.17596	70	5.27143	2.27731	72	5.27778	2.32695	73	4.16438	2.2853	75	5.17333	2.43496
1393	telat	late	78	3.34615	1.80783	84	5.61905	2.11081	70	5.17143	2.0499	72	5.58333	2.00527	73	5.39726	2.53169	75	6	2.50405
1394	telepon	phone	78	5.84615	1.6909	84	4.78571	1.9268	70	5.4	2.08097	72	5.80556	2.17307	73	2.75342	1.80878	75	5.97333	2.23591
1395	teluk	bay	78	5.62821	1.72912	84	4.2619	1.90193	70	4.65714	2.0208	72	4.95833	2.16527	73	3.80822	2.03209	75	4.69333	2.02667
1396	telur	eggs	78	5.73077	1.93849	84	4.17857	1.91482	70	5.24286	2.24212	72	5.625	2.60788	73	2.79452	2.1919	75	5.89333	2.41937
1397	teman	friend	78	6.24359	2.19909	84	4.84524	2.29454	70	5.51429	2.0694	72	5.66667	2.30126	73	3	1.81812	75	6.2	2.24812
1398	tembakan	shot	78	3.12821	1.43571	84	5.86905	1.68466	70	4.64286	1.73653	72	5.05556	2.14862	73	4.42466	2.08778	75	5.18667	1.86499
1399	tembakau	tobacco	78	4.12821	1.91616	84	4.67857	2.10656	70	4.85714	2.13518	72	5.51389	2.04866	73	2.93151	2.05026	75	4.86667	2.29767
1400	tempat	place	78	5.03846	1.48973	84	4.20238	1.76157	70	5.78571	1.83282	72	5.52778	2.24532	73	4.13699	2.3113	75	5.81333	2.25229
1401	tempe	tempeh	78	5.96154	1.97018	84	4.53571	2.08521	70	4.88571	2.33153	72	5.54167	2.31308	73	2.79452	2.25437	75	5.70667	2.42048
1402	tempo	tempo	78	5.39744	1.64625	84	4.58333	1.9648	70	5.32857	1.99071	72	5.5	2.20115	73	4.84932	2.28322	75	5.42667	2.00117
1403	tendangan	kick	78	4.4359	1.55914	84	4.64286	2.12071	70	5.51429	2.18521	72	5.63889	2.0713	73	4.08219	2.11314	75	5.50667	2.21404
1404	tenggelam	sink	78	3.9359	2.14015	84	5.42857	2.09581	70	4.18571	2.24766	72	4.84722	2.40691	73	4.26027	2.30354	75	5.45333	2.12
1405	tengik	rancid	78	3.5	1.97221	84	5.38095	1.76925	70	4.78571	2.03515	72	5.30556	1.71685	73	5.21918	2.47906	75	5.04	2.0953
1406	tengkorak	skull	78	3.83333	1.615	84	5.32143	1.51428	70	5.15714	1.83078	72	5.25	2.30584	73	3.36986	2.01044	75	5.61333	2.0723
1407	tenis	tennis	78	5.65385	1.77154	84	4.28571	1.83389	70	5.27143	2.13271	72	5.90278	2.13066	73	3.09589	2.21839	75	5.64	2.29359
1408	tentara	soldier	78	4.30769	1.94274	84	5.44048	1.9779	70	4.98571	2.01079	72	5.88889	2.18545	73	3.26027	2.20497	75	5.34667	2.13398
1409	tenteram	peace	78	6.35897	2.47572	84	3.03571	1.68227	70	5.44286	2.22395	72	5.25	2.31802	73	5.56164	2.36283	75	5.54667	1.88374
1410	teori	theory	78	5.49359	1.73606	84	4.47619	1.93108	70	5.35	2.06672	72	5.55556	2.49977	73	5.45205	2.61687	75	5.95333	2.35871
1411	tepuk tangan	applause	78	6.30769	2.01493	84	5.13095	1.99867	70	5.67143	2.01962	72	5.75	2.01229	73	3.94521	2.49939	75	5.89333	2.23349
1412	terangsang	aroused, stimulated	78	5.37179	1.96798	84	6.07143	1.93126	70	4.97143	2.24558	72	5.01389	2.17212	73	5.46575	2.4949	75	5.48	2.28603
1413	terbenam	set, go down	78	5.10256	2.00383	84	4.57143	2.09006	70	4.74286	1.87033	72	5.56944	2.1872	73	4.84932	2.41334	75	5.49333	2.30964
1414	terbit	rise	78	6.05128	1.99933	84	4.60714	2.01212	70	5.41429	2.20338	72	5.54167	2.52836	73	4.38356	2.53657	75	5.68	2.33747
1415	terbuai	lulled	78	5.74359	1.70131	84	4.13095	2.05807	70	4.77143	2.03713	72	5.26389	2.02793	73	5.58904	2.32639	75	4.73333	2.17686
1416	terganggu	disturbed	78	3.52564	1.89822	84	5.4881	1.95426	70	5.34286	2.38282	72	5.44444	2.53921	73	5.52055	2.40433	75	5.93333	2.35575
1417	terhibur	entertained	78	6.33333	2.18416	84	5.25	2.139	70	5.6	2.12234	72	5.51389	2.36162	73	5.43836	2.26069	75	5.49333	2.17711
1418	terinspirasi	inspired	78	6.73077	1.99788	84	5.14286	2.07767	70	5.22857	2.25974	72	5.51389	2.47803	73	5.35616	2.36508	75	5.85333	2.19762
1419	terkejut	surprised	78	5.21795	1.52594	84	6.07143	1.78876	70	4.64286	2.09233	72	5.05556	2.82289	73	5.32877	2.40979	75	5.72	2.17206
1420	terkenal	famous	78	6.03846	2.07297	84	5.64286	2.04552	70	5.58571	2.01079	72	5.38889	2.65667	73	5.41096	2.29635	75	6.04	2.31587
1421	terkepung	surrounded, beleaguered	78	3.92308	1.53546	84	5.44048	1.96568	70	4.74286	2.04078	72	5.20833	2.28243	73	4.80822	2.37848	75	4.98667	2.31618
1422	terkesan	impressed	78	6.42308	1.82706	84	4.82143	2.19067	70	4.91429	2.19184	72	5.18056	2.14493	73	5.34247	2.5939	75	5.30667	2.31898
1423	terkesiap	gasp	78	4.47436	1.67273	84	6.07143	1.99267	70	4.87143	1.78497	72	4.97222	2.15571	73	5.36986	2.32443	75	4.13333	2.16441
1424	terluka	injured	78	3.0641	1.71578	84	5.22619	2.11336	70	4.84286	2.07564	72	5.125	2.47203	73	5.0137	2.18894	75	5.98667	2.14661
1425	termometer	thermometer	78	5.5641	1.7402	84	4.63095	1.91871	70	4.5	2.03413	72	5.125	2.4376	73	3.45205	2.28547	75	5.56	2.15758
1426	terompet	trumpet	78	5.47436	2.03045	84	4.84524	2.01497	70	5.18571	1.99487	72	5.40278	2.23707	73	2.64384	2.05054	75	5.52	2.25029
1427	teroris	terrorist	78	2.51282	1.93896	84	6.19048	1.83327	70	4.84286	2.33211	72	4.81944	2.81007	73	3.82192	2.18163	75	5.44	2.26155
1428	terperanjat	startled, surprised	78	4.97436	1.56234	84	6.08333	1.9214	70	4.77143	1.88181	72	4.90278	2.07031	73	5.09589	2.31639	75	4.74667	2.02079
1429	terpesona	fascinated	78	6.33333	2.01724	84	5.39286	2.2656	70	5.47143	2.09015	72	5.43056	2.42537	73	5.36986	2.34229	75	5.42667	2.13828
1430	terpikat	attracted	78	5.74359	1.97672	84	5	2.12841	70	5.2	2.17762	72	4.66667	2.22027	73	5.63014	2.18903	75	5.04	2.10174
1431	terpisah	separate	78	4.15385	1.91425	84	5.17857	2.26104	70	4.55714	2.31339	72	4.63889	2.69222	73	5.61644	2.64381	75	5.36	2.3973
1432	tersentuh	touched	78	6.38462	1.72251	84	5.28571	2.24183	70	5.31429	1.96744	72	5.54167	2.11592	73	4.9863	2.38335	75	5.74667	2.15666
1433	tersinggung	offended	78	3.84615	1.94119	84	5.53571	1.85269	70	4.72857	2.0846	72	5.41667	2.36613	73	5.46575	2.39259	75	5.78667	2.27378
1434	tersipu	blushing	78	4.98718	1.88289	84	4.79762	1.93745	70	5.27143	2.10535	72	5.11111	2.03875	73	5.58904	2.28422	75	5.13333	2.08815
1435	tertarik	interested	78	6.05128	1.8155	84	4.95238	2.22204	70	5.65714	1.8873	72	5.38889	2.23011	73	5.21918	2.20004	75	5.89333	2.10259
1436	tertekan	oppressed, stressed	78	3.53846	1.70326	84	5.64286	1.95518	70	4.78571	2.03515	72	5.55556	2.03414	73	5.34247	2.54525	75	5.82667	2.31548
1437	terwelu	hare	78	4.61538	1.43455	84	4.36905	1.51124	70	4.67143	1.63938	72	4.44444	1.4329	73	5	2.06155	75	4.41333	2.04737
1438	tetek	breast	78	4.5641	1.74765	84	4.86905	1.78197	70	4.8	1.67332	72	5.04167	2.10591	73	3.38356	2.06579	75	4.89333	2.24556
1439	tidur	sleep	78	6.64103	2.0763	84	4.07143	2.07559	70	5.27143	2.4901	72	5.63889	2.44549	73	3.9589	2.29999	75	6.16	2.43311
1440	tikus	mice	78	3.79487	1.74593	84	4.77381	2.12473	70	4.87143	2.0846	72	5.27778	2.42767	73	2.67123	1.63346	75	5.46667	2.39557
1441	tim	team	78	6.11538	1.85851	84	4.88095	2.10223	70	5.7	1.99528	72	6.22222	2.07074	73	4.12329	2.22327	75	5.8	2.05334
1442	tinju	boxing	78	4.60256	1.70057	84	4.7619	2.15998	70	5.21429	2.01367	72	5.40278	2.3656	73	3.9726	2.26674	75	5.61333	2.04605
1443	tinta	ink	78	5.33333	1.84226	84	4.17857	1.79128	70	5.02857	2.0988	72	5.58333	2.10131	73	3.23288	1.94022	75	5.54667	2.31501
1444	tirai	curtain	78	5.65385	1.37536	84	4.11905	1.77943	70	5.45714	1.85477	72	5.73611	2.06236	73	2.76712	1.94022	75	5.04	2.27465
1445	toko	shop, store	78	5.60256	1.76797	84	4.53571	1.92289	70	4.97143	1.77724	72	5.86111	2.03009	73	2.9589	1.76728	75	5.90667	2.05448
1446	tolol	stupid, foolish	78	2.71795	1.22631	84	5.32143	1.9211	70	4.51429	2.111	72	4.69444	2.51552	73	5.16438	2.47775	75	5	2.41616
1447	tompel	birthmark	78	4.17949	1.78554	84	4.5119	2.0739	70	4.78571	1.90265	72	5.43056	1.85249	73	3.42466	2.2231	75	5.58667	2.26067
1448	tong	vat	78	5.42308	1.63976	84	3.80952	1.93557	70	5.22857	2.00124	72	5.34722	2.32657	73	2.87671	1.92891	75	5.01333	2.29272
1449	tongkat kruk	stick crutches	78	5.07692	1.39358	84	4.39286	1.66479	70	4.5	1.65722	72	4.625	2.00308	73	3.54795	2.06855	75	4.14667	1.95692
1450	topan	cyclone, typhoon	78	4.0641	2.0022	84	5.14286	2.17401	70	4.44286	2.3813	72	4.31944	2.5774	73	4.13699	2.45128	75	5.10667	2.41937
1451	topi	hat	78	5.5	1.90522	84	3.86905	1.78872	70	5.52857	2.06925	72	5.69444	2.02546	73	2.9863	1.85961	75	5.58667	2.09951
1452	tornado	tornado	78	3.62821	1.8524	84	6.11905	1.76584	70	4.7	2.22209	72	5	2.22027	73	3.76712	1.97569	75	4.90667	2.13195
1453	tradisi	tradition	78	5.53846	1.32599	84	5.2619	1.95811	70	4.91429	2.17857	72	5.22222	2.28419	73	5.49315	2.60407	75	5.8	2.27798
1454	tragedi	tragedy	78	3.5	1.2353	84	5.65476	2.00297	70	4.62857	1.94989	72	5.36111	2.49679	73	5.08219	2.35557	75	5.29333	2.17959
1455	trauma	trauma	78	3.39744	2.00868	84	5.77381	1.98398	70	4.78571	1.93288	72	4.95833	2.22304	73	5.71233	2.47476	75	5.85333	2.27021
1456	truk	truck	78	5.14103	1.93212	84	4.5119	1.92944	70	5.2	1.81459	72	5.72222	2.10447	73	3.20548	2.12759	75	5.45333	2.33824
1457	tua	old	78	5.21795	1.86316	84	4.85714	1.93349	70	5.12857	2.09846	72	5.70833	2.22937	73	4.34247	2.32868	75	5.81333	2.20989
1458	tubuh	body	78	6.19231	1.75112	84	4.7619	1.93645	70	5.47143	2.13135	72	5.94444	2.1682	73	2.79452	2.03415	75	5.68	2.00782
1459	tuhan	god	78	6.19231	2.81027	84	5.5	2.54833	70	5.4	2.44	72	5.11111	2.34704	73	5.27397	2.8395	75	6.25333	2.20622
1460	tulus	sincere	78	6.39744	2.43001	84	4.92857	2.2537	70	6.15714	2.10338	72	5.15278	2.24336	73	5.68493	2.51593	75	5.62667	2.35827
1461	tumor	tumor	78	3.79487	2.30392	84	5.63095	1.94985	70	4.68571	2.09584	72	4.63889	2.33953	73	3.67123	1.95117	75	4.96	2.36209
1462	tunai	cash	78	6.05128	1.6663	84	4.4881	2.01497	70	5.4	2.10176	72	6.05556	2.14862	73	3.76712	2.19545	75	5.65333	2.29861
1463	tungku	furnace	78	4.91026	1.51345	84	4.45238	1.80631	70	5.3	1.94377	72	5.43056	2.68971	73	2.89041	1.78389	75	4.52	2.01588
1464	uang	money	78	6.24359	1.92175	84	5	2.24414	70	5.82857	2.03571	72	5.88889	2.39457	73	3.17808	2.26901	75	6.2	2.35384
1465	udara	air	78	6.78205	1.76287	84	4.66667	2.0437	70	5.01429	2.16355	72	5.58333	2.47096	73	4.49315	2.50068	75	6.05333	2.03279
1466	ulama	theologian, religious teacher	78	4.83333	2.09152	84	4.86905	1.70598	70	5.34286	1.96259	72	5.59722	2.16671	73	3.67123	2.07535	75	5.17333	2.0689
1467	ulang tahun	birthday	78	5.80769	2.25664	84	5.16667	2.13312	70	5.34286	2.23857	72	6.11111	1.99687	73	4.58904	2.14629	75	5.81333	2.22816
1468	ular	snake	78	3.85897	1.71111	84	4.89286	1.96363	70	4.87143	1.87988	72	5.27778	2.26562	73	3.13699	1.87317	75	5.69333	2.11796
1469	undang-undang	law, constitution	78	5.26923	1.73335	84	4.7381	2.11204	70	5.42857	2.36258	72	6.125	2.25137	73	4.06849	2.09715	75	5.76	2.21078
1470	urusan	affairs, matters	78	5.52564	1.60133	84	4.85714	1.98878	70	5.62857	1.79509	72	5.875	1.97118	73	5.53425	2.27353	75	5.58667	2.23663
1471	usia	age	78	5.97436	1.99333	84	4.5119	2.1312	70	4.75714	2.39223	72	5.55556	2.37883	73	4.36986	2.93213	75	5.78667	2.34977
1472	usil	nosy	78	4.34615	1.71946	84	5.21429	1.83061	70	5.6	1.85253	72	5.11111	2.21744	73	5.30137	2.40766	75	5.57333	2.14459
1473	usus	intestine	78	5.57692	1.63182	84	4.11905	1.72442	70	5.25714	1.81528	72	5.81944	2.11185	73	3.27397	1.74213	75	5.4	2.02685
1474	utang	debt	78	3.61538	2.26911	84	5.57143	2.14131	70	5.28571	2.22074	72	5.31944	2.06804	73	4.61644	2.15787	75	5.77333	2.16591
1475	vagina	vagina	78	5.42308	2.01629	84	4.7619	2.10918	70	4.85714	1.86723	72	5.79167	2.34333	73	2.91781	1.73007	75	5.14667	2.12891
1476	vampir	vampire	78	4.0641	2.2	84	5.30952	1.9695	70	4.88571	2.09584	72	4.69444	2.34754	73	5.47945	2.18651	75	4.89333	2.16591
1477	vandal	vandal	78	4.47436	1.50086	84	4.92857	1.82872	70	5.12857	1.68473	72	4.33333	1.69506	73	5.20548	1.73172	75	4.56	2.22541
1478	vila	villa	78	5.37179	1.97457	84	4.22619	2.2136	70	5.31429	2.21027	72	5.77778	2.03644	73	2.80822	2.05924	75	5.37333	2.38108
1479	visi	vision	78	6.03846	2.07923	84	4.79762	2.0929	70	6.08571	2.12468	72	5.54167	2.10925	73	5.23288	2.62742	75	5.61333	2.17413
1480	wajah	face	78	6.02564	2.25616	84	4.7619	2.13191	70	5.68571	2.48207	72	5.43056	2.79248	73	2.39726	1.80847	75	5.61333	2.43229
1481	waktu	time	78	5.48718	1.80723	84	4.90476	2.12625	70	5.78571	2.19943	72	5.22222	2.22167	73	5.0274	2.56023	75	6	2.22395
1482	walikota	mayor	78	4.87179	2.29827	84	4.69048	1.81012	70	5.21429	2.38894	72	5.20833	2.65339	73	3.30137	2.20281	75	5.66667	2.37858
1483	wanita	lady	78	6.16667	1.82633	84	4.88095	2.10223	70	5.37143	2.18142	72	6.08333	2.30584	73	3.46575	2.2116	75	5.73333	2.42361
1484	warna	color	78	6.21795	1.84213	84	5.07143	2.12152	70	5.58571	2.24895	72	5.77778	2.38671	73	3.9726	2.53844	75	5.69333	2.46584
1485	wartawan	reporter	78	5.34615	1.45787	84	4.54762	1.759	70	5.12857	1.95546	72	5.625	2.15222	73	3.15068	2.01846	75	5.69333	2.22985
1486	warung	shop	78	5.5	1.54373	84	4.09524	1.8732	70	5.05714	1.99191	72	5.375	2.7804	73	2.84932	1.86839	75	5.66667	2.36148
1487	waspada	alert, wary	78	5.64103	1.99333	84	5.41667	2.23988	70	5.54286	2.1379	72	4.70833	2.41146	73	5.38356	2.53109	75	5.66667	2.08815
1488	waswas	worried	78	3.19231	1.47761	84	5.90476	1.58014	70	4.94286	1.84065	72	4.93056	2.06463	73	6.0411	2.16947	75	5.16	2.08625
1489	yakin	sure	78	6.03846	1.95695	84	4.90476	2.00373	70	5.82857	2.13983	72	5.73611	2.34967	73	5.34247	2.40497	75	5.96	2.00971
1490	yoga	yoga	78	5.79487	1.85416	84	3.9881	2.06225	70	5.15714	1.9459	72	5.66667	1.92097	73	4.39726	2.24685	75	5.05333	2.13651

## Sheet: Female
No	Words (Indonesian)	Words (English)	Female_Valence_N	Female_Valence_Mean	Female_Valence_SD	Female_Arousal_N	Female_Arousal_Mean	Female_Arousal_SD	Female_Dominance_N	Female_Dominance_Mean	Female_Dominance_SD	Female_Predictability_N	ALLPredictability_Mean	Female_Predictability_SD	Female_Concreteness_N	Female_Concreteness_Mean	Female_Concreteness_SD	Female_Frequency_N	Female_Frequency_Mean	Female_Frequency_SD
1	abang	elder brother	30	6.83333	1.98413	31	4.54839	2.79092	46	5.73913	2.17496	36	7.36111	1.97343	36	2.88889	2.25234	33	7	2.15058
2	aborsi	abortion	30	2.26667	1.89251	31	6.03226	2.0894	46	5.6087	2.50757	36	4.55556	3.02791	36	3.80556	2.69199	33	4.12121	2.073
3	abu	ash	30	4	1.48556	31	3.87097	1.68804	46	4.52174	2.28754	36	5.94444	2.36576	36	2.80556	2.22736	33	5.45455	2.23734
4	acar	pickles	30	5.73333	1.68018	31	3.58065	1.91092	46	5.43478	2.5617	36	6.44444	2.40766	36	2.5	1.85934	33	5.45455	2.07802
5	acara	agenda, program, judicial procedure	30	6.2	1.84578	31	3.87097	1.97892	46	5.45652	2.22817	36	6.80556	2.05384	36	3.97222	2.6456	33	7.06061	2.03008
6	adat	custom, tradition, manners	30	5.96667	1.8843	31	4.25806	1.76951	46	5.73913	2.48045	36	6.27778	2.11945	36	5.02778	2.54655	33	5.87879	1.65374
7	aerobik	aerobic	30	5.96667	1.82857	31	5.03226	2.00805	46	5.47826	2.12644	36	7.05556	1.51081	36	3.66667	2.31763	33	5.66667	2.01039
8	agar-agar	jelly	30	5.86667	1.88887	31	3.96774	2.37324	46	5.97826	2.30448	36	6.55556	2.18363	36	2.86111	1.92951	33	6.42424	1.82055
9	agresif	aggressive	30	3.76667	1.75545	31	6.29032	1.96966	46	5.47826	2.54505	36	5.66667	2.46113	36	4.80556	2.72365	33	6.60606	1.9193
10	air	water	30	6.3	2.11969	31	3.32258	1.93885	46	5.54348	2.25789	36	6.88889	1.95343	36	2.72222	2.26288	33	7.36364	1.74675
11	air terjun	waterfall	30	6.5	2.17747	31	4.22581	2.72898	46	5.63043	2.41623	36	6.66667	2.08395	36	2.69444	2.10875	33	5.66667	2.20322
12	akal	mind, intellect, reason	30	6.53333	1.69651	31	4.64516	2.47047	46	6.97826	1.91473	36	6.77778	2.04396	36	6.22222	2.61983	33	6.15152	2.45104
13	aksi	action	30	6.33333	1.60459	31	5.45161	2.24854	46	5.97826	2.14465	36	5.97222	2.37229	36	4.52778	3.02831	33	5.69697	2.20064
14	akta	official document	30	5.26667	1.25762	31	4	2.06559	46	6.08696	2.21937	36	6.05556	2.04163	36	3.33333	2.68328	33	5.12121	2.08803
15	aktivis	activist	30	6.26667	1.83704	31	5.06452	2.51576	46	6.1087	1.88831	36	6.36111	2.15344	36	3.77778	2.24386	33	6.09091	2.17031
16	alam	nature	30	7.06667	2.03306	31	4.06452	2.54212	46	5.28261	2.6555	36	7.41667	1.87274	36	3.97222	2.82323	33	6.78788	2.16156
17	alami	natural	30	7.23333	1.43078	31	3.19355	2.40027	46	6.13043	2.18692	36	6.66667	2.39046	36	4.91667	2.76069	33	6.69697	2.14308
18	alasan	reason, excuse, alibi	30	4.96667	1.15917	31	4.80645	2.13572	46	5.54348	2.21817	36	6.69444	2.42392	36	5.88889	2.62709	33	7.09091	2.09708
19	alat	tool, instrument, device	30	5.6	1.58875	31	3.48387	2.03094	46	5.8913	1.90004	36	6.30556	2.21449	36	2.97222	2.14458	33	6.81818	1.91139
20	alergi	allergy	30	3.16667	1.82101	31	4.77419	2.01179	46	4.47826	2.54505	36	6.47222	2.02112	36	4.30556	2.79611	33	6.48485	1.97043
21	alis	eyebrow	30	4.86667	1.33218	31	3.25806	2.12866	46	5.82609	2.21414	36	7.22222	1.98726	36	2.58333	2.07537	33	5.9697	2.28425
22	aljabar	algebra	30	5.26667	1.96404	31	4.83871	2.11497	46	5.58696	2.30532	36	4.83333	2.82337	36	4.88889	2.90593	33	5.18182	2.2563
23	alkohol	alcohol	30	3.76667	2.0957	31	5.06452	1.93107	46	5.84783	2.30909	36	6.02778	1.73182	36	3.02778	2.13121	33	5.75758	2.44988
24	alun-alun	town square	30	5.4	1.71404	31	4.45161	1.9294	46	5.43478	1.80926	36	6.38889	2.01817	36	3.52778	2.31129	33	4.93939	2.16419
25	aman	safe	30	7.66667	1.66782	31	5	2.32379	46	6.54348	2.04077	36	7.69444	1.28329	36	6.25	2.52275	33	6.81818	2.42969
26	ambisi	ambition	30	5.76667	1.99453	31	4.74194	2.15975	46	6.5	2.15767	36	6.69444	1.92457	36	5.80556	2.59471	33	6	2.16506
27	ambisius	ambitious	30	5.23333	2.17641	31	5.67742	2.54803	46	6.1087	2.16259	36	6.61111	1.97524	36	6.05556	2.09686	33	5.81818	2.00709
28	amis	fishy, putrid	30	2.73333	1.52978	31	5.6129	1.97783	46	4.95652	2.34716	36	6.02778	2.28643	36	4.77778	2.23109	33	5.09091	2.42852
29	amok	amuck, rage violently	30	3.8	1.80803	31	6.19355	1.66171	46	4.71739	1.6147	36	3.69444	2.44738	36	4.80556	1.50844	33	3.51515	1.98622
30	amoral	unscrupulous	30	2.43333	1.56873	31	5.96774	1.81629	46	5.28261	2.19761	36	5.27778	2.30045	36	6.80556	1.98306	33	4.33333	2.18899
31	anak	child	30	7	1.76166	31	5.12903	2.59155	46	6.1087	2.21338	36	6.97222	1.38329	36	2.38889	2.1014	33	7.15152	2.25168
32	anak-anak	children	30	7	1.55364	31	5.64516	2.28835	46	6.02174	2.23596	36	6.77778	2.01581	36	2.83333	2.0354	33	7	2.22205
33	ancaman	threat	30	2.3	1.41787	31	6.41935	1.82161	46	5	2.20101	36	5.27778	2.71094	36	6.08333	2.10272	33	6.06061	1.95159
34	aneh	strange, weird	30	4.26667	1.68018	31	4.32258	2.05568	46	4.93478	2.13336	36	5.75	2.35887	36	6.63889	2.39228	33	6.75758	2.34561
35	anggun	elegant, graceful	30	6.7	1.82228	31	4.19355	2.18204	46	6.17391	1.84155	36	7.30556	1.98306	36	6.36111	2.3318	33	5.93939	2.07574
36	anggur	wine	30	6.33333	1.88155	31	4.6129	2.59072	46	6.28261	1.98509	36	6.33333	2.5967	36	2.63889	2.4042	33	6.42424	2.3053
37	angin	wind	30	5.4	2.01032	31	3.09677	2.02245	46	5.3913	2.70373	36	6.91667	1.5	36	4	2.60768	33	7	2
38	anjing	dog	30	4.8	2.65746	31	4.70968	2.13219	46	5.06522	2.3324	36	6.63889	2.16667	36	2.19444	1.65304	33	6.45455	2.18075
39	anjing kecil	small dog	30	5.83333	2.0356	31	4.35484	2.28835	46	5.02174	2.61185	36	6.58333	2.12972	36	2.61111	2.32106	33	5.69697	2.43008
40	antarnegara	international	30	5.66667	1.68836	31	4.35484	2.51062	46	5.26087	2.1953	36	6.41667	2.06155	36	5.44444	2.64515	33	5.0303	2.03846
41	api	fire	30	4.56667	1.6121	31	5.09677	2.28553	46	5.02174	2.38969	36	5.58333	2.24722	36	2.77778	2.35568	33	6.81818	2.14264
42	arah	direction	30	6.36667	1.47352	31	4.29032	2.16323	46	6.80435	1.77162	36	5.61111	2.2204	36	5.72222	2.64695	33	6.42424	2.17988
43	arang	charcoal	30	4.66667	1.42232	31	3.96774	1.83455	46	5.1087	2.04644	36	6.36111	2.41605	36	2.5	1.79682	33	4.93939	2.24916
44	arif	wise, clever	30	6.96667	1.75152	31	3.90323	2.25617	46	6.15217	1.87341	36	6.41667	2.44219	36	6.58333	2.30992	33	5	2.68095
45	aritmetika	arithmetic	30	5.26667	1.99885	31	4.64516	2.10631	46	5.32609	2.20156	36	4.44444	2.13065	36	5.97222	2.63478	33	4.66667	1.99478
46	arogan	arrogant	30	2.93333	1.50707	31	5.64516	2.52386	46	5.19565	2.4551	36	5.13889	2.36828	36	6.30556	2.40023	33	4.42424	2.20837
47	asam	sour, acid	30	3.8	1.60602	31	4.70968	1.86536	46	5.45652	2.27749	36	7.02778	1.76451	36	4.22222	2.61983	33	6.39394	1.9193
48	asap	smoke, fumes	30	3.66667	1.68836	31	5.6129	2.18598	46	4.8913	2.40581	36	5.83333	2.28661	36	2.91667	2.32225	33	6.57576	2.22247
49	asing	strange, foreign, remote, different	30	4.56667	1.71572	31	5.25806	2.26521	46	4.76087	2.25275	36	6.25	2.18272	36	5.22222	2.63071	33	6.36364	2.21949
50	asmara	romantic love	30	7.3	1.36836	31	5.77419	2.23174	46	5.86957	2.44594	36	6.83333	1.52128	36	6.11111	2.26499	33	6.42424	1.87133
51	astronot	astronaut	30	6.16667	1.08543	31	4.03226	2.19824	46	5.71739	1.70832	36	6.77778	1.56955	36	2.88889	1.89402	33	4.42424	2.42423
52	asyik	fun	30	7.1	1.78789	31	6.19355	1.92214	46	6.19565	2.05069	36	6.94444	1.86616	36	5.94444	2.36576	33	6.87879	1.86677
53	atletik	athletics	30	5.8	1.29721	31	4.87097	2.09351	46	5.91304	1.98691	36	6.47222	1.61221	36	4.11111	2.33945	33	5.18182	2.29748
54	atmosfer	atmosphere	30	5.86667	2.0126	31	4	2.08167	46	4.97826	2.3522	36	6.5	1.82835	36	4.63889	2.65279	33	5.57576	1.87133
55	awan	cloud	30	6.16667	1.8585	31	2.96774	1.83455	46	5.17391	2.33147	36	6.91667	1.84197	36	4.02778	2.47832	33	6.84848	2.04819
56	ayah	father	30	7.13333	1.79527	31	4.48387	2.77934	46	5.34783	2.71798	36	7.72222	1.87634	36	2.63889	2.4042	33	6.75758	2.42423
57	babi	pig	30	3.8	2.28035	31	5.3871	2.23125	46	5.52174	2.3451	36	6.19444	2.26551	36	2.36111	1.69289	33	4.72727	2.42735
58	badai	storm	30	2.96667	1.67091	31	5.96774	2.19824	46	4.47826	2.64776	36	5.91667	2.03365	36	3.61111	2.12842	33	5.90909	2.24114
59	badan	body	30	5.66667	1.42232	31	3.64516	1.83573	46	5.82609	2.22415	36	7.44444	1.61147	36	2.05556	1.67237	33	6.75758	1.95305
60	bagian	part, share	30	6.03333	1.60781	31	3.64516	1.94162	46	6.04348	1.83735	36	6.55556	2.03462	36	4.75	2.76069	33	6.63636	2.48518
61	bagus	fine, good, nice	30	7.3	1.80325	31	6.64516	2.19922	46	6.97826	1.75739	36	7.08333	2.45386	36	6.72222	2.44495	33	7.54545	1.71557
62	bahagia	happy	30	7.8	1.95466	31	6.67742	2.3436	46	6.76087	2.15184	36	7.38889	2.12842	36	6.27778	2.54795	33	7.18182	1.9757
63	bahasa	language	30	6.66667	1.82574	31	4.74194	2.48955	46	6.65217	1.92316	36	7.25	1.96214	36	6.11111	2.75451	33	6.9697	2.28425
64	bahaya	danger, peril	30	2.83333	1.44039	31	6.77419	1.72645	46	5.30435	2.35579	36	6.22222	2.34352	36	5.55556	2.13065	33	6.39394	2.19288
65	baik	good, fine, kind	30	7.56667	1.65432	31	5.54839	2.37822	46	7	2.07632	36	7.19444	2.12226	36	6.47222	2.63478	33	7.42424	2.13644
66	bajing	squirrel	30	4.3	1.4657	31	4.32258	1.93885	46	4.80435	1.90461	36	4.91667	2.53405	36	3.16667	2.38447	33	4.15152	2.22375
67	bajingan	bastard, scoundrel, thief	30	2.43333	1.7357	31	6.77419	1.80203	46	5.41304	2.19673	36	4.69444	2.61664	36	5.27778	2.68978	33	4.12121	2.2605
68	bak	basin, vessel, tub	30	4.63333	1.73172	31	3.96774	2.00805	46	5.45652	2.06243	36	6.41667	2.03365	36	2.69444	2.01167	33	5.93939	2.23522
69	bakat	talent, trail, sign	30	6.66667	1.86313	31	6.32258	2.37188	46	6.30435	2.17939	36	6.27778	2.32516	36	6.05556	2.56286	33	6.87879	1.99621
70	balai kota	town meeting hall	30	5.2	1.58441	31	3.51613	1.91261	46	5.41304	1.9041	36	5.61111	2.78032	36	3.02778	1.97825	33	5.09091	2.44136
71	banci	queer, sissy	30	2.3	1.20773	31	6.32258	2.286	46	5.1087	2.67688	36	5.13889	2.50887	36	3.16667	1.88982	33	5.60606	2.12043
72	bandara	airport	30	5.6	2.0274	31	4.87097	2.44598	46	5.3913	2.27526	36	6.61111	2.2963	36	2.61111	2.16831	33	6.60606	2.39713
73	bangga	proud	30	7.03333	1.47352	31	6.51613	1.92996	46	6.54348	1.89393	36	7.02778	1.87443	36	5.91667	2.29751	33	6.63636	2.21949
74	bangkai	carcass, corpse	30	2.5	1.50287	31	4.93548	2.36552	46	4.06522	2.26473	36	5.27778	2.19885	36	3.13889	2.47447	33	5.54545	2.2651
75	bangkrut	bankrupt, insolvent	30	2.56667	1.35655	31	5.90323	2.11904	46	4.93478	2.45314	36	6.22222	2.12618	36	4.97222	2.34808	33	5.75758	2.33225
76	bangku	bench, seat	30	4.86667	1.45586	31	3.77419	2.01179	46	5.97826	2.02747	36	6.88889	2.14846	36	2.80556	2.14901	33	6.09091	2.12667
77	bangsa	nation	30	6.3	1.98529	31	4.67742	2.54803	46	5.34783	2.50526	36	6.52778	1.97825	36	4.83333	2.73078	33	5.9697	2.39119
78	bangsat	bastard, rascal	30	2.2	1.58441	31	6.25806	1.98272	46	4.80435	2.34397	36	4.38889	2.91084	36	5.55556	2.52354	33	3.60606	2.10564
79	bangun	wake up, get up	30	6.2	1.73006	31	4.77419	2.39039	46	5.76087	2.11013	36	7.27778	1.71733	36	4.44444	2.46628	33	7.0303	1.89547
80	banjir	flood, deluge	30	3	1.28654	31	5.16129	2.19236	46	4.78261	2.39363	36	6.30556	2.01167	36	3.44444	2.33537	33	6.72727	1.8247
81	bank	bank	30	5.66667	1.66782	31	4	1.8619	46	6.08696	1.94166	36	6.94444	1.9412	36	2.88889	2.0809	33	6.42424	2.22247
82	bantal	pillow, cushion	30	6.3	1.317	31	3.19355	1.85147	46	5.17391	2.47031	36	6.97222	1.94916	36	2.44444	1.82748	33	6.75758	2.10699
83	bantuan	aid, help, assistance	30	6.4	1.79271	31	4.67742	2.39982	46	6.32609	2.0227	36	6.55556	2.46628	36	4.97222	2.68845	33	7.06061	1.61902
84	bar	bar, cocktail lounge	30	3.45	1.75789	31	4.64516	2.12486	46	5.36957	2.25349	36	5.34722	2.25802	36	2.86111	2.14379	33	4.98485	2.25518
85	barang	goods, commodity	30	5.66667	1.56102	31	3.70968	1.91822	46	6.15217	1.87341	36	7.16667	1.74847	36	2.61111	1.93136	33	7.30303	1.99193
86	barbel	barbell	30	4.66667	2.03983	31	4.29032	2.38318	46	5.8913	1.85266	36	5.22222	2.39178	36	2.47222	2.02112	33	4.78788	2.17597
87	batang	stem, pole, stick	30	5.43333	1.56873	31	3.93548	1.86074	46	5.93478	2.02652	36	7.13889	1.69289	36	2.66667	2.0702	33	6.0303	2.45567
88	batasan	border, limitation, resctriction	30	5.1	1.62629	31	4.25806	1.98272	46	5.34783	2.26291	36	6.36111	2.15344	36	5.77778	2.72671	33	6.45455	1.98574
89	batu	stone	30	4.96667	1.24522	31	3.80645	2.03992	46	5.69565	2.30815	36	7.05556	2.16392	36	2.27778	1.8144	33	7.12121	1.83299
90	bau	scent, odor, smell	30	2.8	1.37465	31	5.41935	1.66882	46	5.02174	2.5862	36	6.19444	2.20155	36	4.11111	2.74411	33	6.87879	1.98049
91	bayangan	shadow, imagination, estimation	30	5.23333	1.33089	31	3.77419	1.85669	46	5.1087	2.22339	36	7	1.62129	36	4.63889	2.85009	33	6.36364	2.20537
92	bayi	baby	30	7.33333	1.60459	31	5.3871	2.80092	46	6.28261	2.35384	36	6.02778	2.34808	36	2.75	2.66592	33	7.39394	1.73096
93	beban	load, burden, charge	30	3.13333	1.30604	31	4.87097	2.23222	46	4.67391	2.67544	36	6.63889	2.0723	36	4.72222	2.47976	33	7.06061	2.06063
94	bebas	free	30	6.83333	1.53316	31	5.09677	2.38544	46	6.69565	2.20977	36	6.22222	2.4037	36	6.08333	2.27251	33	6.84848	2.30653
95	becek	muddy	30	3.6	1.35443	31	4.45161	2.07908	46	5.13043	1.99565	36	6.33333	2.24245	36	3.11111	2.02524	33	6.51515	2.01744
96	bedah	surgical operation	30	4.83333	1.76329	31	4.77419	1.96146	46	5.34783	2.35907	36	5.83333	1.93465	36	4.33333	2.6619	33	5.63636	2.02821
97	bedeng	shed, barracks	30	4.43333	1.71572	31	4.16129	1.39276	46	5.71739	1.6821	36	4.02778	2.50127	36	3.33333	2.01424	33	4.21212	2.32859
98	bedil	gun, rifle	30	3.13333	1.54771	31	4.80645	1.79665	46	4.93478	2.09127	36	4.22222	2.35568	36	3.75	1.96214	33	3.09091	1.9262
99	bekas	used	30	3.96667	1.15917	31	4	1.73205	46	5.43478	2.22763	36	6.86111	2.21879	36	4.69444	2.72365	33	7.15152	1.71612
100	beku	frozen	30	4.53333	1.38298	31	3.74194	1.82515	46	4.95652	2.06512	36	6.88889	2.0393	36	3.44444	2.31078	33	6.30303	2.14308
101	belajar	study, learn	30	5.93333	2.11617	31	4.48387	2.27846	46	6.54348	2.01887	36	6.69444	1.81768	36	4.13889	2.48599	33	7.45455	1.96994
102	belati	broad-bladed knife	30	4	1.64002	31	5.03226	1.81629	46	5.26087	2.07026	36	5.05556	2.44884	36	2.88889	1.89402	33	3.69697	2.11372
103	belatung	maggots	30	2.7	1.26355	31	5.48387	2.04729	46	4.5	2.65623	36	5.16667	2.40832	36	2.63889	1.92951	33	4.9697	2.25672
104	benak	brain, mind	30	6.03333	1.18855	31	4.25806	1.8968	46	6.1087	1.8765	36	6.19444	2.18853	36	6	2.58567	33	4.75758	2.17988
105	bencana	disaster, calamity	30	2.7	1.55696	31	5.3871	1.90923	46	4.86957	2.53516	36	5.88889	2.22682	36	3.91667	2.35887	33	6.45455	2.06293
106	benci	hate, dislike, aversion	30	2.66667	1.53877	31	6.32258	1.93885	46	5.47826	2.46522	36	6.61111	1.84046	36	5.83333	2.67795	33	6.33333	2.40659
107	bendahara	treasurer	30	5.56667	1.43078	31	3.93548	2.09659	46	6.13043	2.17673	36	6.97222	2.18418	36	3.97222	2.80292	33	6.0303	2.37809
108	bendera	flag	30	6.23333	1.8696	31	4.45161	2.40609	46	5.52174	2.22849	36	7.11111	1.83268	36	2.69444	2.0677	33	6.27273	2.2118
109	bendungan	dike, dam	30	5.4	1.19193	31	3.58065	1.78464	46	5.71739	2.01839	36	6.83333	1.79682	36	3.16667	2.1974	33	5.18182	2.42969
110	bentrokan	quarrel, clash	30	2.73333	1.55216	31	5.29032	2.20897	46	5	2.19089	36	5.36111	2.49746	36	3.69444	2.45903	33	5.33333	2.14573
111	beracun	poisonous, toxic	30	2.83333	1.76329	31	5.64516	1.94162	46	5.19565	2.36286	36	5.97222	2.14458	36	4.61111	2.36978	33	5.90909	2.11193
112	berahi	lust, sexual desire	30	3.83333	1.87696	31	5.22581	1.83865	46	5.04348	1.97716	36	4.19444	2.67068	36	5.66667	2.13809	33	3.30303	1.77632
113	berang	angry, furious, irate	30	3.73333	1.59597	31	5.70968	2.01979	46	5.5	1.83485	36	6	2.24245	36	4.63889	2.49746	33	4.09091	2.35005
114	berani	audacious, brave, bold, courageous	30	6.8	1.827	31	5.09677	2.41323	46	6.32609	1.967	36	7.02778	1.81244	36	5.88889	2.31489	33	6.87879	1.94868
115	berbagi	split out, divisible	30	7.03333	1.73172	31	4.3871	2.41768	46	6.28261	2.06196	36	7.08333	1.51893	36	5.36111	2.36828	33	6.69697	1.75864
116	berbaring	lie down	30	6.1	1.37339	31	3.83871	2.08322	46	5.43478	2.29639	36	6.25	1.88793	36	3.91667	2.6444	33	5.45455	2.42501
117	berbohong	lie	30	2.5	1.69685	31	5.80645	1.92214	46	5.47826	2.46522	36	6.30556	2.08148	36	5.52778	2.46676	33	6.36364	2.27511
118	berbudaya	cultured, civilized	30	6.8	1.88277	31	3.74194	2.17513	46	6.45652	2.18791	36	6.27778	2.2118	36	5.69444	2.58368	33	5.84848	2.16681
119	bercela	have shortcomings, have defects	30	3.56667	1.65432	31	5.29032	2.14777	46	5.47826	2.18824	36	5.66667	2.39046	36	5.16667	2.31146	33	4.75758	2.23649
120	berdebar	throb	30	6.06667	1.17248	31	5.83871	1.80918	46	5.02174	2.55159	36	6.33333	2.11119	36	4.61111	2.58874	33	6.06061	1.90295
121	berdenyut	beat	30	5.4	1.99309	31	4.45161	2.21869	46	5.19565	2.2273	36	6.86111	2.08605	36	4.02778	2.24863	33	5.75758	2.3053
122	berdetak	beat (of heart), making a tapping sound	30	5.73333	1.94641	31	4.96774	2.15227	46	5.06522	2.42581	36	7.11111	1.68655	36	4.05556	2.69332	33	5.93939	2.09074
123	berdosa	commit a sin	30	3.03333	2.26645	31	5.12903	1.97892	46	4.67391	2.41343	36	6.02778	2.23589	36	6.05556	2.40172	33	6.24242	2.27802
124	bergairah	passionate	30	5.9	1.7685	31	5.54839	1.50197	46	5.76087	2.21294	36	5.86111	2.76873	36	5.83333	2.27408	33	5.09091	2.28259
125	bergembira	rejoice, be cheerful	30	7.6	1.97571	31	6.64516	1.94162	46	6.6087	2.12371	36	7.36111	2.30717	36	5	2.67261	33	6.81818	1.66686
126	bergulir	move, roll on	30	5.23333	1.43078	31	4.22581	1.78344	46	5.34783	2.08931	36	6.66667	2.30527	36	4.83333	2.48998	33	4.78788	2.53424
127	berguna	useful	30	7.16667	1.96668	31	5.35484	1.92438	46	6.47826	2.05198	36	7	1.74028	36	5.75	2.29751	33	6.78788	1.98049
128	berharap	hope, expect	30	6.53333	1.54771	31	4.80645	2.21238	46	5.56522	2.17718	36	6.66667	2.20389	36	5.61111	2.36978	33	6.78788	2.0118
129	beri-beri	beriberi	30	3.36667	2.26645	31	4.6129	1.78283	46	4.93478	2.26473	36	5.36111	2.19288	36	3.11111	2.06713	33	4.30303	2.08394
130	berisik	noisy	30	3.73333	2.30342	31	5.32258	2.27137	46	4.91304	2.25907	36	6.30556	2.21449	36	4.5	2.63493	33	6.57576	2.26426
131	berita	news, report, announcement	30	6.16667	1.86252	31	4.40323	2.05253	46	5.59783	2.22022	36	6.375	1.90568	36	4.36111	2.78102	33	7.06061	1.98687
132	berjuang	fight, struggle	30	7.1	2.17113	31	5.12903	2.44598	46	6.47826	2.16784	36	6.55556	2.29838	36	5.38889	2.57768	33	6.66667	2.14573
133	berkarat	rusty, corroded	30	3.33333	1.97105	31	4.90323	2.10325	46	4.58696	2.05022	36	6.30556	2.02583	36	3.47222	2.24863	33	5.69697	2.43008
134	berkelahi	quarrel, argument, fight	30	3.06667	2.11617	31	6.45161	1.6701	46	5.69565	2.36521	36	5.58333	2.56766	36	4.47222	2.65638	33	6.24242	2.3053
135	berkuasa	hold the power, have the authority	30	4.96667	1.71169	31	4.87097	2.14075	46	6.34783	1.99129	36	6.94444	1.78797	36	5.38889	2.46435	33	5.87879	2.14706
136	berlian	diamond	30	7.16667	1.46413	31	4.67742	2.35778	46	5.86957	2.19706	36	6.88889	2.33945	36	2.66667	2	33	5.36364	2.19115
137	bermain-main	playful	30	6.73333	1.79911	31	6.3871	1.97783	46	5.84783	2.34727	36	6.69444	2.02583	36	4.88889	2.76486	33	6.9697	1.96031
138	bermartabat	dignified	30	6.86667	1.75643	31	5.41935	2.06194	46	6.23913	2.06758	36	7.05556	1.43317	36	6.30556	2.18853	33	4.72727	2.52825
139	bermasalah	problematic	30	3.33333	1.89979	31	5.51613	2.33625	46	4.82609	2.41573	36	6.22222	2.01581	36	6.08333	2.46548	33	6.81818	1.7581
140	bermusuhan	hostile	30	2.73333	1.77984	31	6.12903	2.04519	46	5.08696	2.20933	36	5.94444	2.35365	36	5.80556	2.13568	33	5.63636	2.36931
141	berotot	muscular	30	5.3	1.80325	31	4.41935	2.2327	46	6.17391	2.05809	36	6.52778	1.93444	36	3.16667	1.85934	33	5.66667	2.40659
142	bersahabat	friendly	30	7.26667	1.89251	31	4.54839	2.70603	46	6.45652	1.98558	36	7.44444	1.73113	36	5.25	2.61179	33	7.12121	1.84996
143	bersalah	guilty, fault	30	3.46667	1.94286	31	5.41935	1.99623	46	4.84783	2.27027	36	6.16667	1.99284	36	6.19444	2.09516	33	6.75758	2.00047
144	bersenyawa	agree, become a compound	30	5.6	1.54474	31	4.3871	1.72583	46	5.47826	1.94067	36	6.22222	1.89904	36	4.88889	2.52731	33	4.15152	2.38644
145	berseri	shine, beam	30	6.73333	1.81817	31	3.87097	1.97892	46	6.23913	2.01312	36	6.36111	2.28226	36	5.38889	2.53296	33	5	2.30489
146	bersiul	whistle	30	5.23333	1.88795	31	3.96774	1.90585	46	5.28261	2.22773	36	6.13889	2.15344	36	4.08333	2.58982	33	5.60606	2.35769
147	bersorak	cheer	30	6.66667	1.39786	31	4.96774	2.68929	46	6.13043	2.10406	36	7.27778	1.71733	36	3.88889	2.59425	33	5.75758	2.07711
148	bersyukur	grateful	30	7.46667	1.71672	31	5.70968	2.42478	46	6.30435	2.11733	36	7.19444	1.52727	36	5.55556	2.31078	33	7.09091	2.11193
149	bertanya-tanya	wonder	30	4.9	1.86344	31	4.93548	2.29398	46	5.26087	2.1337	36	6.22222	2.23109	36	5.88889	2.48168	33	6.30303	2.05373
150	bertenaga	powerful, have strength	30	6.96667	1.97368	31	5.16129	2.51789	46	6.17391	2.35045	36	6.58333	1.79483	36	4.80556	2.88661	33	6.24242	1.90444
151	bertengkar	fight	30	3.23333	1.90613	31	5.96774	2.0894	46	5.30435	2.36521	36	6.38889	2.0602	36	5.02778	2.43177	33	6.21212	2.2605
152	berteriak	shout	30	4.43333	1.77499	31	6.29032	1.63694	46	5.54348	2.46492	36	6.08333	2.1431	36	4.11111	2.57213	33	6.93939	1.73096
153	berterimakasih	be grateful	30	7.16667	2.3501	31	4.25806	2.67043	46	6.6087	2.14454	36	6.97222	1.69851	36	5.38889	2.70743	33	6.66667	2.41954
154	bertunangan	engaged	30	6.76667	2.12835	31	5.22581	2.24662	46	6.06522	2.48016	36	6.02778	2.70962	36	4.83333	2.96166	33	6.06061	1.80172
155	beruang	bear	30	5.5	1.83359	31	5.12903	2.18696	46	4.82609	2.25393	36	5.63889	2.41605	36	2.58333	2.01955	33	5.36364	2.11864
156	beruntung	lucky	30	7.66667	1.82574	31	4.74194	3.02178	46	6.5	2.23855	36	7.27778	1.93629	36	6.22222	2.54234	33	7.12121	2.073
157	besar hati	proud, happy	30	7.3	2.24607	31	4.54839	2.63108	46	6.54348	2.07318	36	6.08333	2.08909	36	6.94444	2.47207	33	5.60606	2.20708
158	besi	iron	30	5.3	1.26355	31	3.77419	1.90979	46	5.34783	2.23326	36	6.52778	1.73182	36	2.77778	2.21825	33	5.84848	2.26552
159	betis	calf (of leg)	30	5.2	1.901	31	3.6129	1.85611	46	5.6087	2.18559	36	6.33333	2.0702	36	2.69444	1.99742	33	6.15152	2.07848
160	biadab	savage, uncivilized	30	2.46667	2.17721	31	6.45161	2.01393	46	5.15217	2.19056	36	4.66667	2.9277	36	5.63889	2.642	33	3.63636	2.11864
161	biarawati	nun	30	5.76667	2.28463	31	3.64516	1.90698	46	5.04348	2.19045	36	5.33333	2.20389	36	3.05556	2.40172	33	4.60606	2.39713
162	biasa	usual, ordinary, common	30	5.63333	1.49674	31	3.80645	2.48219	46	5.63043	2.24459	36	6.86111	2.47447	36	6.36111	2.3318	33	7.12121	2.10294
163	bibi	aunt	30	6.13333	2.17721	31	3.96774	2.0894	46	5.45652	2.23812	36	6.83333	1.79682	36	2.47222	1.93444	33	5.33333	2.40659
164	bibir	lips	30	5.93333	1.74066	31	4.03226	1.97457	46	5.45652	2.47392	36	7.08333	1.71339	36	2.77778	2.35568	33	6.63636	2.10384
165	bijaksana	wise	30	7.4	1.79271	31	5.32258	2.37188	46	6.6087	1.85566	36	7.11111	1.42984	36	6.38889	2.33333	33	6.72727	2.0505
166	bimbang	hesitate, worried	30	4.1	2.05695	31	4.90323	2.00591	46	4.80435	2.2173	36	6.25	1.96214	36	5.97222	2.32362	33	5.81818	2.22843
167	binatang buas	wild animal	30	3.6	1.90462	31	5.80645	2.03992	46	4.71739	2.72978	36	4.72222	2.45661	36	2.97222	2.15786	33	5.48485	2.48899
168	bingung	confused, disoriented	30	3.9	1.709	31	4.70968	2.10069	46	4.36957	2.40701	36	6.61111	2.1551	36	5.72222	2.33741	33	7.12121	2.14706
169	bintang	star	30	6.86667	2.28539	31	4.51613	2.79131	46	5.91304	2.28839	36	6.86111	2.00218	36	3.36111	2.43959	33	6.48485	2.09346
170	biola	violin	30	6.5	1.79559	31	4.19355	2.27185	46	5.32609	2.34809	36	6.72222	2.02288	36	2.16667	1.79682	33	5.81818	2.40383
171	biri-biri	sheep	30	4.66667	1.70867	31	3.93548	2.17463	46	5.06522	2.04833	36	5.52778	2.14458	36	2.88889	1.8636	33	3.66667	1.83144
172	biru	blue	30	6.33333	1.89979	31	3.93548	2.39354	46	5.69565	2.23974	36	7.08333	2.04765	36	3.55556	2.62346	33	7.0303	2.12845
173	bocah	kid	30	5.73333	2.14851	31	5.29032	1.98651	46	5.78261	2.61545	36	6.11111	1.89402	36	2.69444	1.86424	33	6.0303	2.09888
174	bodoh	stupid	30	3.16667	1.83985	31	4.70968	1.93552	46	5.47826	2.35456	36	6.52778	1.97825	36	6.11111	2.26499	33	6.90909	1.86017
175	bohlam	bulb	30	5.5	1.54808	31	3.80645	2.03992	46	5.80435	2.17684	36	5.11111	2.68091	36	2.75	2.18272	33	4.75758	2.51285
176	bom	bomb	30	2.23333	1.75545	31	6.6129	1.60577	46	4.47826	2.51872	36	5.08333	2.61179	36	2.72222	2.14624	33	5.27273	2.42735
177	boneka	doll	30	6.26667	2.1645	31	3.22581	2.23174	46	5.63043	2.6277	36	7.25	1.9328	36	2.36111	1.9589	33	6.78788	2.20451
178	bosan	bored	30	3.5	1.30648	31	4.48387	2.23414	46	5.17391	2.61027	36	7.47222	1.66452	36	5.5	2.53546	33	7.42424	1.8033
179	botol	bottle	30	5.33333	1.5162	31	3.48387	1.85959	46	5.6087	2.1754	36	6.47222	2.03521	36	2.44444	2.04862	33	6.72727	2.06568
180	brutal	brutal	30	2.33333	1.72873	31	6.03226	1.99138	46	5.80435	2.4278	36	4.13889	2.03052	36	6.08333	2.18272	33	5.15152	2.06339
181	buah	fruit	30	6.5	1.99569	31	3.48387	2.01446	46	6.06522	2.11242	36	7.11111	1.48858	36	2.63889	1.89967	33	6.69697	2.08394
182	budak	slave	30	3.06667	1.85571	31	5.22581	2.18647	46	4.63043	2.55916	36	4.91667	2.58982	36	3.38889	2.28383	33	4.54545	2.10789
183	bugil	nude	30	2.96667	1.67091	31	5.32258	1.7774	46	5.3913	2.24577	36	4.27778	2.91411	36	4.38889	2.95952	33	3.84848	1.82211
184	bui	jail	30	3.06667	1.76036	31	5.35484	2.05829	46	4.34783	2.07865	36	5.30556	2.24015	36	3.36111	2.0164	33	3.81818	2.12801
185	buket	bouquet	30	5.83333	2.05247	31	3.80645	2.15127	46	5.52174	1.91763	36	6.5	2.17124	36	3.47222	2.48982	33	4.36364	2.21949
186	buku	book	30	6.5	1.73702	31	4.25806	2.33763	46	6.3913	2.08143	36	7.13889	1.97343	36	2.41667	1.88793	33	7.09091	1.89347
187	bulan	moon, month	30	5.7	2.15198	31	3.54839	2.54085	46	5.69565	2.2985	36	6.44444	2.56843	36	3.55556	2.70918	33	6.87879	2.0118
188	bulu	fur, body hair, feather	30	5.1	1.56139	31	4.06452	1.89623	46	5.43478	2.40048	36	7	1.60357	36	2.75	1.99105	33	6.12121	2.2605
189	bulu tangkis	badminton	30	6.36667	1.75152	31	4.25806	2.12866	46	5.95652	1.72506	36	6.80556	1.75368	36	3.08333	2.12972	33	6.42424	2.03148
190	bumbu	cooking spices, flavor	30	5.9	1.72906	31	4.03226	2.15227	46	5.47826	2.25821	36	6.5	2.1314	36	3.22222	2.25656	33	6.30303	2.05373
191	bumi	earth	30	6.03333	2.05918	31	4.48387	2.37867	46	5.45652	2.53602	36	6.91667	1.84197	36	3.16667	2.27408	33	6.39394	2.16419
192	bunga	flower	30	6.73333	1.89251	31	4.06452	2.43496	46	5.82609	2.24405	36	7.30556	1.68725	36	2.33333	1.85164	33	6.81818	2.15718
193	bunuh	kill, murder	30	2.66667	2.2024	31	6.74194	1.67268	46	4.80435	2.28638	36	5.41667	2.60082	36	4.94444	2.51787	33	5.84848	2.26552
194	bunuh diri	commit suicide	30	2.73333	2.09981	31	6.48387	1.91261	46	5.06522	2.64493	36	4.5	2.6886	36	4.69444	2.51645	33	5.87879	2.10294
195	burung	bird	30	5.56667	1.52414	31	4.32258	2.08786	46	5.67391	2.08758	36	7.22222	1.55124	36	2.52778	1.85913	33	7	1.93649
196	burung hantu	owl	30	4.8	2.04096	31	4	2.09762	46	5.30435	1.89584	36	6.66667	2	36	2.80556	2.25286	33	4.60606	2.39713
197	bis	bus	30	5	1.94759	31	4.29032	2.5455	46	5.67391	2.1505	36	7.16667	2.14476	36	2.52778	2.18418	33	6.90909	2.24114
198	busa	foam, lather	30	5.33333	1.88155	31	3.16129	1.63497	46	5.58696	2.39978	36	7	2.08395	36	2.77778	2.01581	33	5.84848	2.18119
199	busuk	putried, rotten, foul	30	2.9	1.93605	31	5.06452	1.99892	46	4.8913	2.11059	36	6.05556	2.13735	36	3.97222	2.32362	33	5.54545	2.33306
200	buta	blind	30	3.36667	1.35146	31	5.12903	2.14075	46	4.84783	2.34727	36	6.08333	2.22165	36	4.30556	2.63839	33	6.0303	2.03846
201	cabul	obscene, indecent	30	2.73333	2.08332	31	5.3871	2.18598	46	4.8913	2.27282	36	5.05556	2.63975	36	5.47222	2.613	33	4.81818	2.4168
202	cacar	smallpox	30	3.4	1.42877	31	4.70968	1.98651	46	4.34783	2.31149	36	5.66667	2.17781	36	3	2.28035	33	5.24242	2.31881
203	cacat	physical defect, diability	30	3.2	1.56249	31	4.74194	1.93163	46	4.93478	2.3324	36	6	2.24245	36	4.19444	2.63839	33	6.12121	1.96465
204	cadangan	backup, spare	30	5.56667	1.8696	31	4.03226	1.77921	46	5.13043	2.34387	36	6.55556	1.85849	36	4.72222	2.70038	33	6.63636	1.91733
205	cakar	claw	30	3.9	1.58332	31	4.90323	1.95542	46	5.65217	2.38716	36	5.11111	2.17489	36	2.94444	1.98486	33	5.36364	2.08893
206	cakram	disk, discus	30	5.66667	1.70867	31	4.54839	1.74812	46	5.58696	2.13517	36	5.77778	2.29423	36	3.75	2.46548	33	4.63636	2.36931
207	campak	measles, a throw, toss	30	3.4	1.65258	31	4.77419	1.74566	46	4.58696	2.16616	36	5	2.34216	36	3.72222	2.52543	33	5.0303	2.55545
208	candi	temple, shrine	30	5.96667	1.62912	31	4.16129	2.1771	46	5.58696	2.01744	36	5.94444	2.17708	36	2.94444	2.11044	33	4.9697	2.15762
209	cantik	pretty, beautiful	30	7.06667	1.96404	31	5.96774	1.97457	46	6.3913	2.15487	36	7.77778	2.09913	36	5.30556	2.7756	33	7.45455	1.85558
210	capek	tired, exhausted, weary	30	3.43333	1.45468	31	4.29032	2.06871	46	4.56522	2.50024	36	6.63889	1.5884	36	5.75	2.27251	33	7.09091	2.19892
211	cara	manner, style, method	30	5.43333	1.45468	31	4.06452	2.20508	46	6.26087	2.34222	36	7.05556	1.63785	36	5.63889	2.53155	33	6.75758	2.3589
212	catur	chess	30	5.43333	1.63335	31	3.48387	2.12714	46	5.86957	1.9506	36	6.63889	1.89967	36	2.52778	2.03521	33	5.57576	2.0468
213	cela	defect, flaw	30	2.66667	1.44636	31	4.96774	2.10529	46	4.95652	2.41253	36	5.72222	2.11945	36	4.86111	2.52024	33	4.45455	2.00142
214	cemar	dirty, filthy	30	2.86667	1.69651	31	5.45161	1.89453	46	4.86957	2.26675	36	4.80556	2.35214	36	5.36111	2.48599	33	4.48485	1.93845
215	cemas	worried, disturbed, anxious	30	3.73333	1.77984	31	6.25806	1.78825	46	4.76087	2.60072	36	5.55556	2.67736	36	6.11111	2.64875	33	6.90909	1.86017
216	cemburu	jealous	30	3.7	1.85974	31	6.25806	1.69249	46	5.5	2.50998	36	6.5	2.02131	36	6.27778	2.2118	33	6.84848	2.12311
217	cendawan	mushroom, fungus	30	4.86667	1.83328	31	4.3871	1.97783	46	5.69565	2.02067	36	5.58333	2.34673	36	3.69444	2.16227	33	4	2.17945
218	cendekiawan	an intellectual	30	6.83333	1.87696	31	5.09677	2.53449	46	6.06522	2.31327	36	6.52778	2.21019	36	4.38889	2.55542	33	5.0303	2.54319
219	cendol	small, doughy rice-flour droplets used in cold drinks	30	5.86667	1.94286	31	3.48387	2.06351	46	5.56522	2.06185	36	6.44444	2.1172	36	3	2.29285	33	5.81818	2.14264
220	cengkih	clove	30	5.2	1.47157	31	4.35484	1.74257	46	5.76087	1.81579	36	6.25	2.32225	36	3.30556	2.02583	33	4.15152	2.18119
221	cepat	fast, speedy, quick	30	6.23333	1.85106	31	4.70968	2.25379	46	6.15217	2.34727	36	6.69444	2.27809	36	5.80556	2.52778	33	7.18182	2.20021
222	cerah	bright and clear	30	7.06667	2.3479	31	5.25806	2.56863	46	5.95652	2.30898	36	6.94444	2.4836	36	5.08333	2.81196	33	6.93939	2.12043
223	ceria	cheerful, pure, clean	30	7.43333	2.14449	31	5.51613	2.44773	46	7.06522	1.79384	36	7.52778	1.66452	36	5.88889	2.68091	33	6.9697	1.92816
224	cetakan	publication, mold	30	5.33333	1.58296	31	3.87097	1.99569	46	5.32609	2.09819	36	5.88889	2.3758	36	3.19444	2.13568	33	5.33333	2.44523
225	cibiran	scorn, contempt	30	2.8	1.71001	31	5.96774	2.02458	46	4.78261	2.55528	36	5.08333	2.5	36	4.25	2.70845	33	4.06061	2.27678
226	cinta	love	30	6.76667	2.01175	31	5.87097	2.02882	46	6.15217	2.31869	36	7.16667	2.37246	36	6.33333	2.39046	33	7.27273	1.85864
227	ciuman	kiss	30	5.26667	1.41259	31	4.67742	2.21189	46	5.78261	2.31817	36	5.63889	2.5763	36	3.86111	2.56518	33	6.21212	2.23268
228	cokelat	brown, chocolate	30	6.63333	2.05918	31	3.87097	2.20215	46	5.82609	2.13234	36	7.11111	1.753	36	2.72222	2.27547	33	7.24242	1.93698
229	cuek	ignore, take something easy	30	4	1.80038	31	4.74194	2.09711	46	5.5	2.29734	36	6	2.34216	36	6.11111	2.06713	33	6.57576	2.13644
230	curiga	suspicious, distrustful	30	3.33333	2.12267	31	4.93548	2.09659	46	4.93478	2.31327	36	6.47222	2.13121	36	6.38889	2.1014	33	6.39394	2.38405
231	cuti	holiday	30	5.66667	1.58296	31	4.48387	1.84157	46	6.02174	2.07085	36	6.25	1.96214	36	5.05556	2.65055	33	6.27273	2.15454
232	dada	chest	30	5.33333	1.5162	31	4.51613	2.23414	46	5.84783	1.97729	36	5.83333	2.04939	36	2.91667	1.91796	33	6.45455	2.06293
233	dadar	omelette	30	5.46667	1.81437	31	3.67742	1.32633	46	5.28261	2.32535	36	6.86111	2.0164	36	3.38889	2.57768	33	6.45455	2.16638
234	dagu	chin	30	5.4	1.58875	31	3.41935	1.83982	46	5.56522	2.01827	36	6.36111	1.94426	36	2.61111	1.85592	33	6.06061	2.43592
235	dahak	phlegm, sputum	30	3.5	2.02995	31	4.45161	2.04677	46	4.86957	2.14589	36	5.75	2.47704	36	3.02778	1.91961	33	5.18182	2.14264
236	dahsyat	awe-inspiring, terrifying	30	5.9	1.7685	31	6.58065	1.62838	46	6.17391	2.26377	36	5.97222	2.2613	36	5.75	2.33452	33	6.24242	2.03148
237	daki	grime, climb	30	3.46667	1.52527	31	3.77419	2.01179	46	5.26087	2.37051	36	5.63889	2.0723	36	3.16667	2.17124	33	5.42424	2.3053
238	damai	peace	30	7.16667	2.50631	31	3.35484	2.3459	46	6.65217	2.09992	36	7.58333	1.81068	36	5.55556	2.63433	33	6.72727	2.19762
239	danau	lake	30	5.73333	2.11617	31	3.51613	2.01446	46	5.58696	1.88062	36	7.13889	1.55201	36	2.91667	2.23447	33	6.24242	2.06201
240	dapur	kitchen	30	5.86667	1.69651	31	3.09677	1.9383	46	5.73913	2.10222	36	6.58333	2.07537	36	2.61111	1.93136	33	6.57576	2.26426
241	darah	blood	30	4.5	2.12943	31	6.09677	1.81392	46	5.13043	2.50873	36	6.19444	1.81768	36	2.80556	1.93936	33	6.63636	2.01274
242	dataran	plain, level land	30	5.23333	1.7357	31	3.6129	2.01126	46	5.6087	2.02735	36	6.77778	1.82226	36	3.13889	2.19288	33	5.75758	2.39831
243	daun	leaf	30	5.46667	1.77596	31	4	1.63299	46	5.36957	2.12246	36	7.05556	1.89653	36	2.5	1.81265	33	6.90909	1.94235
244	daya tarik	attractiveness	30	6.5	1.63475	31	5.12903	2.49989	46	6.28261	2.06196	36	5.69444	1.99742	36	6.30556	2.36425	33	6.21212	1.89996
245	debit	debit	30	5.2	1.74988	31	4.48387	2.39264	46	5.23913	2.20287	36	5.66667	2.24245	36	4.63889	2.5763	33	5.69697	2.12845
246	definisi	definition	30	6.23333	1.63335	31	4.41935	2.30614	46	5.5	2.12655	36	6.88889	1.98246	36	6.27778	2.28799	33	6.9697	2.21479
247	dekret	decree	30	4.63333	1.35146	31	5.09677	1.49119	46	4.97826	1.91473	36	4	2.6619	36	4.94444	1.28607	33	3.78788	2.20451
248	demam	fever	30	3.63333	1.54213	31	4.58065	2.09403	46	4.71739	2.54439	36	6.63889	1.65879	36	4.33333	2.34216	33	6.78788	1.96465
249	demen	like, be fond of	30	5.73333	1.52978	31	5	1.75119	46	5.56522	2.05104	36	5	2.68328	36	5.94444	2.04163	33	5.15152	2.46375
250	demokrasi	democracy	30	6.26667	1.98152	31	4.03226	2.0894	46	6.34783	1.95752	36	6.44444	1.96315	36	6.11111	2.60525	33	5.9697	2.02307
251	dendam	revenge	30	2.6	2.06113	31	5.48387	1.99785	46	5.02174	2.23596	36	5.91667	2.23447	36	6.41667	1.94753	33	6.27273	2.18336
252	dengki	envy, spite, jealous	30	2.3	1.48904	31	5.58065	2.60479	46	4.58696	2.45471	36	5.27778	2.39775	36	5.86111	2.70611	33	4.54545	2.07802
253	deposito	fixed deposit	30	5.73333	2.0667	31	4.54839	2.06299	46	5.69565	2.39323	36	6.27778	1.98006	36	3.08333	2.19578	33	4.9697	2.40423
254	depresi	depression	30	2.96667	1.86591	31	5.09677	2.22643	46	4.58696	2.70453	36	6.30556	2.30303	36	5.80556	2.45903	33	6.75758	2.13644
255	desa	village	30	5.76667	1.97717	31	3.22581	2.01179	46	5.63043	2.28384	36	6.88889	2.0393	36	2.77778	2.07173	33	6.18182	2.17161
256	desain	design	30	6.43333	1.77499	31	3.74194	2.06507	46	5.84783	2.01072	36	6.91667	1.71339	36	3.83333	2.34825	33	6.0303	2.21479
257	detail	detail	30	5.7	2.1359	31	4.12903	2.04519	46	5.69565	2.20977	36	5.86111	2.08605	36	4.75	2.41868	33	5.90909	2.08212
258	dewasa	adult	30	6.66667	2.24888	31	3.96774	2.07338	46	6.67391	2.12973	36	7.19444	1.58239	36	5.94444	2.55169	33	7.24242	1.78589
259	dibakar	burnt	30	3.16667	1.39168	31	6.06452	1.59029	46	4.97826	2.37102	36	5.02778	2.59104	36	3.77778	2.70567	33	6.27273	2.19762
260	dihormati	honored, respected	30	6.93333	1.57422	31	5.70968	2.411	46	6.54348	2.24803	36	6.80556	2.13568	36	5.80556	2.59471	33	6.33333	2.43242
261	dikagumi	admired	30	7.13333	2.11291	31	5.67742	2.35778	46	6.3913	2.24577	36	6.44444	1.73113	36	6.38889	2.36978	33	5.42424	2.00047
262	dikasihi	loved	30	6.76667	2.04574	31	6.06452	1.71144	46	5.6087	2.43565	36	6.5	2.46692	36	6.05556	2.47207	33	5.69697	2.27053
263	dingin	cold	30	4.66667	2.00574	31	4.25806	2.04887	46	5.23913	2.41463	36	7.33333	1.53064	36	4.77778	2.59792	33	6.87879	2.13245
264	dipan	divan, sofa	30	4.9	1.64736	31	4.22581	1.74566	46	5.58696	1.9041	36	5.19444	2.61664	36	3.27778	1.99444	33	4.30303	2.28425
265	dipermalukan	humiliated	30	2.36667	1.67091	31	6.06452	1.78765	46	4.73913	2.42611	36	6.02778	2.48982	36	5.05556	2.56286	33	5.45455	1.92177
266	direktur	director	30	5.6	2.09433	31	4.93548	1.93107	46	5.95652	2.34716	36	7	1.65616	36	2.72222	1.92147	33	6.39394	2.16419
267	diri	self	30	6.06667	2.11617	31	4	2.17562	46	6.32609	2.22165	36	6.66667	2.16465	36	4.5	2.82337	33	7.15152	2.03287
268	diskotek	discotheque, disco	30	2.7	1.62205	31	5.09677	1.98922	46	5.82609	2.14273	36	4.41667	2.60082	36	2.80556	1.67023	33	3.69697	2.31145
269	dokter	doctor	30	6.8	1.80803	31	4.51613	2.37867	46	5.5	2.43812	36	6.75	2.00535	36	2.69444	2.08148	33	6.81818	1.99146
270	dokter gigi	dentist	30	6.33333	1.80676	31	4.41935	2.27705	46	5.78261	2.21021	36	6.52778	1.76451	36	2.55556	1.85849	33	5.9697	2.27053
271	dolar	dollar	30	6.1	2.04011	31	4.25806	2.33763	46	5.95652	2.32815	36	6.83333	1.90488	36	2.69444	1.9686	33	5.18182	2.29748
272	domisili	domicile	30	6	1.48556	31	3.96774	2.31637	46	5.84783	1.90866	36	7.02778	1.69851	36	4.47222	2.33588	33	5.33333	1.94722
273	dongkol	resentful, irked	30	2.5	1.4081	31	6.35484	1.78042	46	4.6087	2.39887	36	5.86111	1.9589	36	5.36111	2.3318	33	4.84848	2.38644
274	dosa	sin	30	2.33333	1.93575	31	5.83871	2.25236	46	4.56522	2.68868	36	5.97222	2.34808	36	6.30556	2.40023	33	7.24242	2.15102
275	dosen	lecturer	30	6.16667	1.93129	31	4.93548	2.73173	46	4.84783	2.64127	36	6.02778	2.36022	36	2.16667	1.78085	33	7.27273	2.41445
276	dubur	rectum, anus	30	3.46667	1.75643	31	4.67742	1.92158	46	4.84783	2.05445	36	3.69444	2.41211	36	3.11111	2.60525	33	3.48485	2.00189
277	duka	grief, sorrow	30	2.86667	1.59164	31	5.35484	2.00912	46	4.67391	2.45904	36	5.61111	2.28383	36	5.97222	2.40815	33	6	2.37171
278	dukacita	profound sorrow	30	2.6	1.54474	31	5.58065	1.94549	46	4.82609	2.58461	36	6	2.58567	36	6.16667	2.32379	33	5.93939	1.88645
279	dunia	world	30	6.43333	1.83234	31	5.45161	2.1109	46	5.13043	2.55263	36	6.83333	2.00713	36	4.13889	2.70611	33	6.9697	1.92816
280	duri	thorn	30	4.06667	1.63861	31	4.58065	2.10988	46	4.80435	2.17684	36	6.69444	1.78597	36	2.72222	1.8915	33	5.72727	2.40147
281	dusun	village far from urban areas	30	5.1	1.78789	31	3.16129	2.25236	46	5.34783	2.08931	36	6.27778	1.90655	36	3.36111	2.29475	33	5.57576	2.10699
282	edan	crazy	30	3.13333	1.59164	31	5.19355	2.0562	46	4.91304	2.26888	36	4.86111	2.95831	36	6.16667	2.1974	33	4.27273	2.06568
283	egois	selfish, egoistic	30	3.16667	1.76329	31	5.29032	2.06871	46	5.41304	2.32452	36	5.44444	2.53484	36	6.19444	2.47062	33	6.90909	1.9262
284	ejekan	mockery, ridicule	30	3	2.19718	31	6.06452	1.82456	46	5.41304	2.33406	36	5.36111	2.59838	36	5.36111	2.66354	33	5.33333	2.40659
285	eksekusi	execution	30	3.66667	1.70867	31	5.09677	2.31452	46	5.3913	2.18559	36	5.66667	2.28035	36	5.13889	2.58736	33	4.51515	2.13777
286	ekstasi	ecstasy	30	2.5	1.97833	31	4.87097	2.2471	46	5.73913	2.60286	36	2.91667	2.44219	36	3.02778	2.43177	33	4.27273	2.49089
287	ekuivalen	equivalent	30	5.53333	1.71672	31	4.58065	1.97946	46	6.08696	1.77421	36	6.19444	2.41211	36	5.44444	2.46628	33	4.63636	2.04356
288	elang	eagle	30	5.73333	1.33735	31	4.3871	2.62904	46	5.36957	2.15364	36	5.86111	2.0997	36	2.88889	2.47014	33	5.51515	2.27927
289	elevator	elevators	30	5.33333	1.60459	31	4.25806	2.15975	46	5.43478	2.23758	36	6.05556	2.40172	36	3.38889	2.2963	33	4.24242	2.3589
290	emas	gold	30	6.53333	1.77596	31	4.96774	2.4696	46	6.30435	2.16917	36	6.47222	2.13121	36	1.94444	1.6552	33	6.36364	2.30242
291	emosi	emotion	30	4.53333	1.97804	31	5.93548	1.98218	46	5.95652	2.20057	36	6.38889	2.25867	36	5.80556	2.63839	33	7.33333	1.84842
292	empuk	soft, tender	30	6.2	1.98963	31	4.29032	3.04624	46	5.78261	2.04302	36	6.30556	2.43568	36	3.66667	2.65115	33	5.87879	2.49697
293	energik	energetic	30	6.76667	1.95965	31	6.77419	1.4991	46	6.95652	1.6991	36	6.30556	2.50507	36	4.97222	2.66711	33	5.69697	2.11372
294	enggan	reluctant, unwilling	30	3.7	1.53466	31	4.32258	1.93885	46	5.06522	2.05915	36	6.19444	2.17544	36	5.69444	2.40023	33	4.9697	2.22886
295	erotis	erotic	30	3.3	1.96784	31	5.48387	2.35047	46	5.15217	2.31869	36	3.77778	2.29423	36	6.11111	2.58322	33	4.27273	2.0352
296	evaluasi	evaluation	30	5.53333	2.20866	31	4.54839	2.12664	46	5.67391	2.0227	36	6.52778	2.19722	36	4.94444	2.70391	33	6.60606	2.10564
297	fajar	dawn	30	6.8	1.74988	31	5.03226	2.5493	46	5.3913	2.36153	36	6.25	2.58982	36	3.91667	2.56766	33	4.60606	2.07574
298	fantasi	fantasy	30	6.26667	1.38796	31	5.12903	2.29117	46	5.52174	2.3451	36	5.94444	2.20317	36	6.41667	2.5114	33	5.24242	2.15102
299	fase	phase	33	5.24242	1.85456	43	4.4186	2.18471	35	4.91429	2.21454	29	5.2069	2.22613	46	5.02174	2.26558	42	5.90476	2.54529
300	film	movie	33	6	1.43614	43	4.95349	2.1264	35	5.31429	1.77849	29	6.03448	2.06125	46	3.45652	2.05163	42	7.14286	1.95774
301	firdaus	paradise	33	6.78788	1.6155	43	5.16279	2.30868	35	5.54286	1.915	29	5.13793	2.68227	46	5.45652	2.47392	42	4.04762	2.29477
302	frase	phrase	33	4.9697	1.87891	43	4.13953	1.82027	35	5.4	2.11716	29	4.86207	2.57355	46	4.63043	2.20463	42	5.04762	2.17471
303	frekuensi	frequency	33	5.93939	1.51944	43	4.16279	1.81174	35	5.85714	1.59305	29	5.34483	2.36456	46	5.91304	2.26888	42	6.54762	2.25456
304	frustasi	frustration, frustated	33	3.36364	2.08893	43	6.5814	1.97885	35	5.88571	1.99664	29	5.2069	2.49828	46	5.78261	1.99903	42	6.88095	2.12077
305	gabus	cork	33	5.51515	1.90593	43	4	1.6619	35	5.42857	2.01882	29	4.7931	2.25799	46	2.76087	2.09957	42	5.35714	2.58345
306	gadis	girl	33	6.60606	1.32144	43	4.90698	2.06806	35	5.85714	2.78803	29	6.17241	2.10559	46	2.8913	2.02461	42	6.7619	2.34583
307	gagah	strong, handsome	33	6.30303	1.53062	43	5.53488	2.01599	35	6.34286	1.87778	29	6.44828	1.7235	46	5.36957	1.97043	42	6.04762	2.23009
308	gaib	mysterious, supernatural	33	3.75758	1.8033	43	4.95349	2.20339	35	3.85714	2.10242	29	4.82759	2.64668	46	6.1087	2.69343	42	5.42857	2.8554
309	gairah	passion, strong desire	33	5.87879	1.40885	43	6.11628	1.51515	35	5.8	1.95237	29	4.31034	2.60636	46	5.76087	2.19276	42	5.90476	2.32494
310	galau	confused	33	3.06061	1.5996	43	6.16279	2.32922	35	4.45714	2.51282	29	4.37931	2.39663	46	5.8913	2.50536	42	7.07143	2.44344
311	ganas	savage, vicious, malignant	33	4.06061	2.12043	43	6.4186	1.2389	35	5.34286	2.26148	29	4.96552	2.24377	46	5.32609	2.25146	42	5.54762	2.39106
312	gang	alley, gang	33	4.48485	1.97043	43	4.16279	2.08087	35	5.08571	1.88448	29	6.37931	2.00738	46	3.06522	2.00446	42	6.40476	2.27456
313	gangguan	disorder, hindrance	33	3.39394	1.45644	43	5.37209	1.97633	35	4.37143	2.00126	29	5.06897	2.56252	46	5.06522	2.13336	42	6.47619	1.94106
314	garam	salt	33	5.12121	1.40885	43	4.69767	1.90906	35	5.91429	1.97591	29	6.86207	2.01289	46	2.86957	2.13551	42	6.71429	2.25546
315	garmen	garment	33	5	2.34521	43	4.23256	2.00994	35	4.91429	2.0916	29	4.31034	2.5228	46	3.76087	2.33985	42	4.09524	2.23944
316	garpu	fork	33	5.57576	1.52131	43	4.11628	1.84144	35	4.91429	2.41772	29	6.68966	2.17294	46	2.82609	2.09023	42	6.7381	1.83542
317	garuda	garuda	33	6.06061	1.29758	43	5.04651	2.10389	35	4.97143	1.70614	29	4.86207	2.37132	46	3.32609	2.33861	42	5.52381	2.39143
318	gaun	dress	33	6.15152	1.54356	43	5.55814	2.13031	35	6.22857	1.98651	29	5.96552	2.14614	46	2.91304	2.24921	42	5.71429	2.44237
319	gedung	building	33	5.42424	1.2755	43	4.83721	2.25653	35	5.28571	2.06613	29	6.62069	2.5553	46	2.63043	2.00398	42	7.16667	2.05909
320	gelap	dark	33	4.75758	1.41488	43	4.93023	2.04002	35	4.42857	2.0042	29	5.37931	2.49877	46	4.19565	2.23726	42	6.69048	2.36321
321	geli	amused, tickled	33	5.78788	1.34065	43	5.46512	1.83029	35	5.22857	2.21075	29	4.17241	1.81401	46	4.91304	2.28839	42	6.95238	1.95001
322	gelisah	restless, nervous, concerned	33	3.81818	1.48859	43	5.5814	2.15177	35	4.14286	2.7562	29	4.7931	2.30495	46	5.3913	2.01636	42	6.14286	2.37437
323	gemas	annoyed,passionate	33	5.21212	1.36376	43	5.95349	1.74511	35	5.51429	2.07749	29	5.41379	2.16329	46	5.6087	2.01636	42	6.47619	2.09806
324	gembira	glad, happy, cheerful	33	7.15152	2.15234	43	5.97674	1.87068	35	6.02857	2.40692	29	6.31034	2.2217	46	5.21739	2.22024	42	6.71429	2.15594
325	gembong	leader of a gank, kingpin	33	3.75758	1.58174	43	5.37209	1.60391	35	4.85714	2.10242	29	3.93103	2.2667	46	4.41304	2.10371	42	3.88095	2.32906
326	gempa	earthquake , quake	33	3.06061	1.71281	43	6.93023	1.96875	35	3.71429	2.40797	29	4.89655	2.89513	46	3.80435	2.4278	42	6.45238	2.43152
327	gemuk	fat	33	4.60606	2.03008	43	5.60465	2.25873	35	5.28571	2.61861	29	4.96552	2.58405	46	3.13043	2.19706	42	7.57143	1.90177
328	gengsi	prestige	33	3.72727	1.52628	43	5.90698	1.99778	35	5.2	2.51817	29	5.27586	2.40381	46	5.73913	2.2054	42	6.5	2.66184
329	gentar	tremble (with fear), quiver	33	3.84848	1.60315	43	5.16279	1.92639	35	4.28571	1.70762	29	4.55172	2.13117	46	6.04348	1.93168	42	4.47619	2.38121
330	gerai	outlets, small platform	33	5.15152	1.25303	43	4.51163	1.90703	35	4.82857	1.94763	29	5.65517	2.04024	46	3.71739	2.40058	42	5.7619	2.26112
331	geram	infuriated, furious	33	3.45455	1.76937	43	5.83721	1.74479	35	5.8	1.89116	29	5.89655	2.33521	46	4.73913	2.30396	42	5.2381	2.76573
332	gereja	church	33	5.42424	2.07711	43	4.69767	2.49318	35	4.6	2.73539	29	5.93103	1.94442	46	2.69565	2.06419	42	6.02381	2.6085
333	gerobak	cart, wagon	33	5.33333	1.70783	43	4.23256	1.99806	35	5.54286	2.06288	29	6.51724	2.26181	46	2.82609	1.92417	42	5.71429	2.57839
334	getar hati	heart beat, thrill	33	4.51515	2.06339	43	6.09302	1.46082	35	4.05714	1.98439	29	3.7931	2.27375	46	5.97826	2.19585	42	4.38095	2.56574
335	getir	bitter	33	3.33333	1.63299	43	5.90698	1.6008	35	4.85714	2.32813	29	3.72414	1.92533	46	5.63043	2.55916	42	4.80952	2.33988
336	gigi	teeth	33	5.69697	1.84535	43	4.06977	1.8695	35	5.25714	2.5245	29	6.62069	2.32093	46	2.6087	1.75725	42	6.71429	2.20073
337	gila	crazy	33	4.06061	1.53987	43	5.81395	2.08459	35	4.85714	2.13021	29	5.75862	2.61391	46	5.56522	2.50911	42	6.21429	2.52341
338	girang	glad, happy, be gleeful	33	6.78788	1.47389	43	6.74419	2.12797	35	6.48571	2.04898	29	5.55172	2.3992	46	5.21739	2.23023	42	6.28571	2.1446
339	giring-giring	bell	33	4.87879	1.24392	43	4.69767	1.59665	35	5.08571	2.0916	29	4.48276	1.93872	46	4.63043	1.9363	42	4.42857	2.31793
340	gletser	glacier	33	5.78788	1.43086	43	4.65116	2.15896	35	4.37143	2.49807	29	4.48276	2.39971	46	3.93478	2.60258	42	3.90476	2.32494
341	gol	goal	33	6.63636	1.65488	43	5.4186	2.0264	35	6	1.90973	29	5.72414	2.56204	46	3.52174	2.08422	42	6.5	2.36076
342	golok	machete	33	4.15152	1.82211	43	5.39535	1.41656	35	4.48571	1.90002	29	5.89655	2.28887	46	3.30435	2.46639	42	4.83333	2.73118
343	gosip	gossip	33	4.21212	2.0118	43	5.97674	1.98192	35	4.85714	2.41494	29	5.75862	2.62754	46	4.56522	2.51795	42	7.16667	2.48818
344	granat	grenade	33	3.54545	2.18075	43	5.62791	2.01214	35	4.71429	2.5847	29	4.27586	2.13636	46	3.06522	2.27452	42	4.45238	2.47132
345	gratis	free	33	6.30303	2.08394	43	5.51163	2.42381	35	5.25714	2.36821	29	5.62069	2.16158	46	4.91304	2.39282	42	6.80952	2.51084
346	gregetan	tense from restraining pent-up emotions	33	4.12121	1.47389	43	6.34884	1.41225	35	5.17143	2.06491	29	4	2.32993	46	5.21739	2.20013	42	6.42857	2.01389
347	gua	cave	33	5.33333	1.16369	43	4.48837	2.01627	35	4.97143	2.24245	29	5.24138	2.5306	46	2.93478	2.14375	42	5.61905	2.68648
348	gudang	warehouse	33	5.06061	1.73096	43	4.18605	1.60736	35	5.77143	2.2503	29	6.34483	2.07495	46	2.95652	2.11824	42	5.78571	2.63685
349	gugatan	accusation, claim, criticism	33	3.63636	1.72877	43	5.72093	1.89392	35	4.82857	2.06491	29	5.2069	2.63736	46	5	2.0548	42	5.38095	2.53707
350	gugup	nervous, panicky, jittery	33	4.30303	2.09888	43	5.02326	2.19836	35	4.14286	1.89648	29	5.34483	2.25635	46	5.69565	2.00964	42	6.5	2.26587
351	gula	sugar	33	5.63636	1.63589	43	4.7907	2.22066	35	5.71429	2.42015	29	5.7931	2.41098	46	2.93478	1.98217	42	6.59524	2.61384
352	gumpalan	clod, clump	33	4.75758	1.19975	43	4.83721	1.90151	35	5	2.19625	29	4.55172	2.08029	46	3.52174	2.28754	42	5.16667	2.55588
353	gundah	depressed, deeply sad	33	3.27273	1.28142	43	6.2093	1.58201	35	4.37143	2.14319	29	4.10345	2.00615	46	5.6087	2.00531	42	5.04762	2.43904
354	gunting	scissors	33	5.27273	1.79012	43	4.7907	2.12197	35	6.2	1.99706	29	6.55172	2.09738	46	2.78261	2.16962	42	6.71429	2.43236
355	gunung	mountain	33	5.24242	1.95305	43	4.37209	2.36062	35	4.94286	2.26148	29	5.68966	2.15644	46	3.04348	2.04349	42	5.45238	2.74264
356	gunung api	volcano	33	4.51515	1.43878	43	5.72093	2.14171	35	3.45714	2.33065	29	4.06897	2.23497	46	3.08696	2.14814	42	5.5	2.58749
357	gurih	savory, tasteful	33	4.30303	1.9443	43	4.93023	2.07474	35	5.91429	2.22778	29	5.75862	2.08147	46	4.19565	2.23726	42	6.2619	2.30651
358	guru	teacher	33	5.72727	1.46357	43	5.02326	2.16562	35	4.45714	2.00504	29	6.2069	2.07673	46	2.91304	2.31734	42	7	2.15271
359	gusar	wroth	33	3.51515	1.27772	43	6	1.86445	35	4.51429	1.80476	29	4.17241	2.03661	46	5.17391	2.29303	42	4.69048	2.23594
360	guyon	joke	33	5.21212	1.81586	43	6.16279	1.70336	35	5.82857	1.82282	29	4.41379	2.35307	46	5.8913	2.33074	42	5.42857	2.42087
361	hadiah	gift, prize, reward	33	6.81818	1.50944	43	5.81395	2.33254	35	6.22857	2.10162	29	5.41379	2.65272	46	2.95652	1.87328	42	7.2381	2.06964
362	hadir	be present	33	6.36364	1.45384	43	4.53488	1.91919	35	6.08571	1.78838	29	6.37931	2.09444	46	4.5	2.13698	42	7.04762	2.16347
363	haji	Hajj, one who has made the pilgrimage to Mecca	33	6.27273	2.34884	43	4.69767	2.29425	35	5.34286	1.96952	29	7	1.55839	46	4.17391	2.35989	42	6.2619	2.5091
364	hak	right	33	6.27273	1.79012	43	5.09302	1.64482	35	5.85714	2.11636	29	6.48276	2.13174	46	4.86957	2.32483	42	6.2619	2.43009
365	hakikat	nature, reality, essence	33	5.63636	1.49621	43	4.69767	2.08777	35	5.05714	2.12745	29	5.86207	2.04807	46	6.47826	2.33561	42	6.28571	2.28767
366	halus	refined, smooth, small, unseen	33	5.78788	1.69111	43	4.06977	2.05166	35	5.48571	2.11954	29	6.86207	2.1667	46	4.67391	2.49492	42	6.95238	2.12938
367	hama	plant disease, pest	33	2.72727	1.03901	43	4.81395	2.12979	35	4.65714	2.14123	29	4.93103	2.56252	46	3.45652	2.3824	42	5.2381	2.61151
368	hancur	shattered, crushed	33	3.27273	1.54662	43	6.02326	1.69717	35	4.94286	1.89338	29	5	2.52134	46	4.32609	2.12973	42	6.54762	2.43152
369	hansip	civilian defense units/patrol	33	5	1.34629	43	4.16279	1.92639	35	5.34286	1.92419	29	5.44828	2.55771	46	3.15217	2.02174	42	4.59524	2.46991
370	harapan	hope, expectation	33	6.36364	1.88445	43	5.76744	2.30772	35	6.68571	1.9062	29	5.93103	2.2824	46	5.52174	2.62246	42	7.19048	2.1554
371	hari	day	33	5.15152	1.80488	43	4.81395	2.03839	35	5.14286	2.71318	29	7.13793	1.86556	46	4.8913	2.33074	42	7.7381	1.83542
372	harimau	tiger	33	4.24242	1.93698	43	5.74419	1.98917	35	4.17143	2.06491	29	6.10345	2.51204	46	2.54348	1.83432	42	5.30952	2.62714
373	harta karun	hidden treasure	33	6.63636	1.93356	43	5.72093	2.57576	35	5.71429	2.26964	29	4.44828	2.51547	46	3.36957	2.53297	42	5.2619	2.71455
374	haru	compassion, emotion	33	4.36364	1.51695	43	4.60465	1.85343	35	5.08571	2.25403	29	4.62069	2.02509	46	5.41304	2.23682	42	6.2381	2.19544
375	hasrat	longing, desire	33	4.33333	1.38444	43	5.95349	1.63231	35	5.28571	2.26964	29	5.41379	2.32252	46	5.69565	2.36521	42	5.88095	2.52019
376	hati	heart	33	6.27273	1.30558	43	5.83721	1.36155	35	5.6	2.34144	29	4.7931	2.35098	46	3.5	1.94079	42	6.80952	2.18909
377	hebat	great	33	7.21212	1.49494	43	6.34884	1.88836	35	6.82857	1.83889	29	6.93103	1.85031	46	5.65217	2.28247	42	7.45238	2.01461
378	heran	surprised, amazed, astonishment	33	5.54545	1.66002	43	5.62791	1.589	35	5.25714	2.17395	29	5.10345	2.42524	46	5.5	2.10555	42	6.54762	1.94061
379	heroin	heroin	33	2.51515	1.60315	43	5.39535	1.97773	35	5.22857	2.63557	29	4.2069	2.22613	46	3.36957	2.35097	42	4.38095	2.80202
380	hidran	hydrants	33	4.69697	1.42489	43	4.88372	1.7486	35	5.17143	1.99242	29	5.55172	1.9926	46	4.65217	1.86449	42	4.14286	2.14785
381	hidung	nose	33	4.57576	1.22552	43	3.62791	1.17561	35	5.37143	2.38975	29	6.27586	2.03359	46	2.67391	2.0006	42	7.07143	1.95552
382	hidup	be alive, live, life, fresh	33	6.63636	2.05879	43	5.69767	2.19886	35	5.68571	2.56414	29	5.96552	2.49975	46	4.93478	2.46218	42	7.28571	1.78456
383	hijau	green	33	5.54545	1.54295	43	4.60465	2.41167	35	5.31429	2.39818	29	6.62069	2.16158	46	3.23913	2.12064	42	7.66667	1.7623
384	hilang	be lost, vanish	33	3.45455	1.64109	43	5.53488	2.08565	35	3.85714	1.84937	29	5	2.87849	46	5.34783	2.32109	42	6.7619	2.17311
385	hina	abject, contemptible	33	2.69697	1.44665	43	5.67442	1.89888	35	4.11429	1.49059	29	4.24138	2.01167	46	5.63043	2.19453	42	5.57143	2.67
386	hinaan	insult	33	2.72727	1.46357	43	6.06977	1.9808	35	3.74286	1.59674	29	4.17241	2.37651	46	5.65217	2.19309	42	5.5	2.52065
387	histeris	hysterical	33	3.18182	1.84483	43	6.69767	2.05328	35	4.08571	2.39327	29	4.13793	2.78676	46	4.65217	2.32109	42	6.7619	1.8716
388	hitam	black	33	4.81818	1.62893	43	4.93023	2.21892	35	4.97143	2.00713	29	6.03448	2.2117	46	3.73913	2.1953	42	7.11905	2.01461
389	hiu	shark	33	3.06061	1.90295	43	5.93023	1.83089	35	4.57143	1.66779	29	5.44828	2.09738	46	2.65217	2.07865	42	5.16667	2.7401
390	hiu	shark	33	2.81818	1.446	43	6	1.77281	35	4.42857	2.04775	29	5.65517	2.34941	46	3.08696	2.16873	42	4.42857	2.99709
391	hormat	respectful	33	6.63636	2.13334	43	5.23256	2.04517	35	6.2	1.99706	29	6.65517	1.69613	46	5.26087	2.22546	42	6.80952	1.90299
392	hostel	hotel	33	4.69697	1.04537	43	4.67442	1.83512	35	4.71429	2.05185	29	5.41379	2.33784	46	4.63043	2.06945	42	3.95238	2.17471
393	hotel	connection, relationship, contact	33	5.90909	1.52815	43	5.27907	2.38373	35	5.94286	2.37565	29	6.27586	2.21837	46	2.73913	2.07026	42	6.35714	2.52617
394	hubungan	relationship	33	6.27273	1.37552	43	5.34884	1.55661	35	6.2	2.15297	29	5.62069	2.24267	46	5.23913	2.43297	42	6.85714	2.05499
395	hujan	rain	33	5.45455	2.00142	43	4.69767	2.46436	35	4.68571	2.49436	29	5.75862	2.64109	46	2.1087	1.67635	42	7.5	2.26587
396	hukuman	punishment, sentence	33	3.84848	1.93845	43	6.60465	1.72018	35	4.45714	2.26667	29	5.65517	2.52524	46	4.71739	2.04029	42	6.30952	2.10096
397	humor	riot, disturbance	33	5.93939	1.29758	43	6.23256	1.64515	35	5.77143	2.15687	29	5.93103	2.06901	46	5.1087	2.20331	42	6.47619	2.48152
398	huru-hara	riot	33	4.12121	1.08275	43	5.60465	1.86624	35	4.82857	2.05062	29	4.31034	2.49433	46	4.86957	2.26675	42	4.92857	2.37253
399	iba	compassion	33	4.9697	1.79382	43	5.67442	1.67219	35	5.25714	2.14672	29	5.72414	1.79078	46	5.73913	2.1337	42	5.7619	2.13918
400	iblis	devil	33	2.42424	1.75054	43	6.46512	1.93155	35	3.97143	2.31981	29	5.13793	2.38633	46	6.13043	2.34387	42	5.42857	2.71529
401	ibu	mother	33	6.60606	2.58529	43	5.55814	2.3432	35	4.88571	2.82605	29	6.82759	1.92853	46	2.5	1.88267	42	7.19048	2.26574
402	ide	idea	33	5.90909	2.06706	43	5.62791	2.21492	35	6.62857	1.76711	29	5.62069	2.65133	46	5.82609	2.33147	42	7.38095	1.72432
403	identitas	idiot	33	6.15152	1.43878	43	4.93023	2.33397	35	5.8	2.01173	29	5.65517	2.00492	46	4.19565	2.07225	42	6.71429	2.1446
404	idiot	idol	33	3.24242	1.82055	43	4.88372	2.03785	35	4.77143	2.18398	29	5.27586	2.13636	46	5.1087	2.43336	42	5.35714	2.8355
405	idola	diploma, certificate	33	6.06061	1.7843	43	5.51163	2.02804	35	5.4	2.07506	29	6.2069	1.97085	46	4.65217	2.34963	42	6.59524	2.14202
406	ijazah	diploma, certificate	33	5.93939	1.53987	43	5.46512	2.09704	35	5.82857	2.14868	29	6.68966	1.83427	46	2.93478	2.39817	42	6.45238	2.65222
407	ikan	fish	33	5.60606	1.56004	43	3.95349	1.92667	35	5.28571	2.12231	29	6.75862	2.06424	46	2.93478	2.29397	42	7.28571	2.20073
408	ikhlas	always be a follower	33	6.78788	1.83299	43	4.88372	2.80484	35	6.57143	2.13219	29	6.03448	2.84709	46	6.17391	2.5237	42	7.64286	1.62032
409	ikut-ikutan	following other people's deeds or thoughts without awareness	33	4.48485	1.30195	43	5.02326	1.725	35	4.57143	2.50042	29	4.10345	2.33521	46	5.30435	2.1278	42	6.30952	2.30046
410	imbalan	reward	33	6.18182	2.06843	43	5.18605	1.95492	35	5.37143	2.15687	29	5.51724	2.24596	46	4.5	2.10555	42	5.80952	2.66173
411	impoten	impotent	33	3.54545	1.56307	43	5.23256	2.02175	35	4.94286	2.19549	29	3.44828	1.91956	46	5.32609	2.05539	42	4.66667	2.58199
412	industri	industry	33	5	1.65831	43	4.74419	1.83994	35	5.2	2.5873	29	5.51724	2.51596	46	3.3913	2.12371	42	6.7619	2.06964
413	infeksi	infection	33	2.72727	1.7006	43	5.16279	2.11492	35	5.05714	2.37565	29	5.10345	2.38065	46	3.54348	1.92881	42	5.59524	2.63244
414	inferior	inferior	33	4.09091	1.04174	43	4.86047	1.80715	35	4.08571	2.36856	29	5.03448	2.27538	46	5.76087	2.32077	42	5.04762	2.60349
415	infrastruktur	infrastructure	33	4.81818	1.55029	43	4.2093	1.83301	35	4.57143	2.0042	29	5.93103	2.32887	46	3.65217	2.43326	42	6	2.33739
416	ingatan	memory	33	6.48485	1.73424	43	5.74419	1.70564	35	5.48571	2.29285	29	5.96552	2.25963	46	5.43478	2.4824	42	7.54762	1.88967
417	ingin	want	33	6.30303	1.44665	43	6.11628	2.18446	35	5.4	1.95839	29	5.37931	2.85874	46	6.06522	2.48016	42	7.61905	1.84724
418	ingin tahu	curious	33	6.66667	1.49304	43	5.97674	2.17659	35	6.68571	1.99664	29	6.13793	2.01289	46	5.69565	2.17939	42	7.69048	1.48961
419	insentif	incentive	33	5.0303	1.51007	43	5.18605	2.06162	35	5.31429	1.87509	29	4.86207	1.82687	46	4.97826	2.29482	42	5.11905	2.23282
420	intelijen	intelligence	33	6.39394	2.03008	43	5.53488	2.29231	35	6.54286	2.00504	29	4.93103	2.1865	46	5.17391	2.55868	42	6.2381	2.38705
421	internet	internet	33	5.72727	1.73696	43	5.13953	1.76718	35	5.82857	2.62886	29	5.89655	2.25745	46	3.80435	2.37224	42	7.78571	1.60085
422	intim	intimate, close	33	5.36364	1.24545	43	4.86047	2.04219	35	6.08571	2.06328	29	6.13793	1.74692	46	5.28261	2.20769	42	5.04762	2.62216
423	intimidasi	intimidation	33	3.18182	1.53	43	4.90698	2.10231	35	4.82857	2.22929	29	4.86207	2.40125	46	5.15217	1.88523	42	5.16667	2.73118
424	iri	envy	33	2.09091	1.28364	43	6.69767	1.77998	35	4.94286	2.02837	29	5.13793	2.5032	46	5.80435	2.4278	42	6.09524	2.47731
425	istana	palace	33	6.57576	1.85456	43	6.13953	2.05382	35	5.57143	2.17317	29	6.51724	1.5951	46	3.26087	2.23542	42	5.30952	2.75405
426	istirahat	break, rest	33	6.21212	1.67253	43	3.74419	1.76059	35	6.17143	2.40692	29	6.41379	1.80312	46	4.47826	2.36398	42	7.66667	1.54077
427	istri	wife	33	5.93939	1.96754	43	5.23256	2.30772	35	5.74286	2.01965	29	6.65517	2.1593	46	2.63043	1.78087	42	6.61905	2.41895
428	jagoan	champion	33	6	1.52069	43	5.27907	2.34344	35	5.65714	1.86205	29	6	2.0354	46	5.04348	2.17006	42	6.54762	2.24372
429	jahat	evil, bad	33	2.48485	1.56367	43	7.62791	1.57394	35	5.42857	2.09039	29	5.34483	2.78101	46	5.97826	2.15499	42	6.40476	2.5381
430	jalan	street	33	5.27273	1.85864	43	4.2093	2.26314	35	5.4	2.0321	29	5.31034	2.63362	46	3.02174	1.94923	42	6.92857	2.16843
431	jalan besar	main road	33	4.78788	1.55639	43	4.81395	1.97913	35	5.37143	2.12943	29	5.96552	2.514	46	2.78261	1.71157	42	6.2381	2.32494
432	jalan raya	highway	33	5.66667	1.93111	43	4.11628	2.06108	35	4.45714	2.24057	29	5.65517	2.33415	46	2.8913	1.92329	42	6.35714	2.46756
433	jam	hour, o'clock, time	33	5	1.27475	43	4.32558	1.80898	35	5.11429	2.60961	29	6.68966	2.25362	46	2.52174	2.0082	42	7.78571	2.01864
434	jamur	mushroom, fungus	33	5.06061	1.81899	43	4.18605	2.00304	35	4.48571	2.03458	29	6.06897	2.10325	46	3.17391	2.11139	42	5.52381	2.47167
435	janggal	awkward	33	3.60606	1.47774	43	5.23256	1.81051	35	5.05714	1.96952	29	4.96552	2.38272	46	5.86957	2.29597	42	5.90476	2.50667
436	jantung	heart	33	5.21212	1.88344	43	5.39535	2.04869	35	5.68571	2.27223	29	6.31034	2.31615	46	2.80435	1.95072	42	6.47619	2.45186
437	jari	finger	33	5.27273	1.5667	43	4.39535	2.36179	35	5.77143	2.34001	29	6.17241	2.15587	46	2.95652	2.27993	42	6.85714	2.00696
438	jarum	needle	33	4.93939	1.45644	43	4.72093	2.08539	35	5.22857	2.79796	29	5.10345	2.59594	46	2.82609	1.93568	42	6.09524	2.61151
439	jatuh	fall	33	3.72727	1.28142	43	5.67442	2.19003	35	5.14286	2.28991	29	4.48276	2.55819	46	3.78261	1.98789	42	6.80952	2.39143
440	jauh	far	33	4.24242	2.07711	43	5.27907	1.90645	35	5.08571	2.27998	29	5.7931	2.39612	46	5.08696	2.43882	42	7.47619	1.86414
441	jawaban	anwer	33	6.57576	1.09059	43	5.04651	1.97549	35	6.34286	1.76473	29	6.17241	2.019	46	3.80435	1.9393	42	7.14286	1.95774
442	jaya	victorious	33	6.24242	1.50063	43	5.72093	2.1081	35	5.85714	2.14398	29	5.48276	2.23	46	5.56522	2.3819	42	5.78571	2.59958
443	jelek	ugly	33	3.45455	1.54295	43	5.2093	2.03023	35	4.88571	2.13888	29	5.58621	1.93681	46	5.08696	2.28839	42	6.45238	2.07426
444	jelita	gorgeous	33	6.60606	1.14399	43	5.27907	2.23953	35	5.6	2.35397	29	6.55172	1.52564	46	5	2.12916	42	5.07143	2.60761
445	jendela	window	33	5.33333	1.79699	43	4.65116	2.21342	35	5.91429	2.13337	29	6.48276	1.95705	46	2.73913	1.92567	42	6.7619	2.15055
446	jender	gender	33	4.90909	1.33144	43	3.93023	1.73748	35	5.05714	2.20884	29	5.17241	2.05407	46	4.71739	2.14645	42	5.85714	2.34335
447	jengkel	annoyed	33	3.30303	1.72273	43	5.67442	2.10126	35	5.68571	2.11119	29	4.58621	2.32252	46	5.41304	2.31494	42	6.21429	2.43487
448	jenuh	saturated	33	3.45455	1.41622	43	5.16279	2.30868	35	4.85714	2.10242	29	5.58621	2.75833	46	5.84783	2.4401	42	6.85714	2.36407
449	jerami	straw	33	4.90909	1.42223	43	4.55814	1.97969	35	4.65714	1.62595	29	5.68966	2.37702	46	3.02174	2.32369	42	5.02381	2.51326
450	jerat	trick, rope	33	4.66667	1.76186	43	5.27907	1.95577	35	4.54286	2.16038	29	4.68966	2.57881	46	4.82609	2.44317	42	4.80952	2.69813
451	jeritan	scream, shriek, cry	33	4.0303	1.68606	43	6.23256	1.74352	35	4.85714	2.17124	29	5.34483	2.53935	46	4.47826	2.08422	42	5.47619	2.48152
452	jijik	disgusted	33	4.36364	2.66714	43	5.88372	1.7486	35	5.2	2.34897	29	5.82759	2.55048	46	5.1087	2.1932	42	6.35714	2.4277
453	jimat	amulet	33	3.63636	1.36515	43	4.4186	1.95464	35	4.71429	2.29541	29	4.75862	2.51645	46	4.04348	2.4491	42	4.57143	2.72426
454	jinak	tame, benign	33	6.06061	1.45644	43	4.11628	1.82847	35	5.77143	1.91105	29	6.44828	2.11434	46	5.13043	2.18692	42	5.90476	2.48713
455	jiwa	soul	33	6.33333	2.01039	43	5.2093	2.05355	35	5.62857	2.26334	29	5.62069	2.09444	46	6.04348	2.36602	42	6.78571	2.04266
456	joget	dance	33	6.39394	1.81899	43	5.86047	2.01874	35	5.94286	1.84619	29	5.37931	2.62425	46	3.6087	2.24577	42	6.52381	2.16669
457	juara	champion	33	6.36364	1.72877	43	6.2093	2.32541	35	6.31429	1.98185	29	5.7931	2.5408	46	4.36957	1.88984	42	6.54762	2.1998
458	jujur	honest	33	6.78788	2.20451	43	5.23256	2.28699	35	6.2	2.29834	29	6.37931	2.24267	46	5.45652	2.54477	42	7.42857	2.27546
459	jurang	gap, gorge	33	4.33333	1.70783	43	5.02326	2.33491	35	4.2	2.22023	29	4.93103	2.8652	46	3.15217	1.87341	42	5.47619	2.63409
460	jurnal	journal	33	4.69697	1.61022	43	4.97674	2.0643	35	5.25714	2.20084	29	6.06897	2.25089	46	3.26087	2.28458	42	6.90476	2.20653
461	juru	ahli	33	5.75758	1.7326	43	5.18605	1.88042	35	5.22857	2.11557	29	6.10345	1.97022	46	4.65217	2.02449	42	5.69048	2.04209
462	jurusan	direction, track (of study)	33	5.39394	1.41287	43	4.62791	1.60391	35	6.65714	2.16853	29	5.72414	2.05107	46	4.58696	2.28596	42	7.95238	1.65208
463	jus	millionaire	33	6.78788	1.55639	43	5.04651	2.53503	35	4.82857	2.43124	29	6.10345	2.02387	46	2.86957	2.30563	42	7.09524	1.85853
464	jutawan	millionaire	33	6.06061	2.12043	43	5.51163	2.25063	35	5.48571	2.0916	29	5.2069	2.67768	46	4.34783	2.24319	42	5.02381	2.67316
465	kabar	news, report	33	6.12121	1.38649	43	5.16279	2.12614	35	4.71429	2.24357	29	5.93103	2.80218	46	5.45652	2.22817	42	7.35714	1.98558
466	kabinet	cabinet	33	4.45455	1.78695	43	4.32558	2.04382	35	5.22857	2.05921	29	5.65517	2.14269	46	4.13043	2.28627	42	4.88095	2.49098
467	kaca	glass	33	5.54545	1.43812	43	3.83721	1.91399	35	5.65714	2.02837	29	6.27586	1.99815	46	3.26087	2.2054	42	6.7619	1.98543
468	kacamata	glasses, spectacles	33	5.39394	1.67592	43	4.88372	2.09545	35	5.42857	2.62663	29	6.62069	2.30549	46	2.86957	2.20715	42	6.88095	2.26535
469	kacau	disorderly, chaotic	33	3.69697	1.96031	43	5.18605	2.01489	35	5.48571	2.26705	29	4.75862	2.44446	46	4.95652	2.18028	42	6.45238	2.28678
470	kagum	impressed, amazed	33	6.48485	1.60315	43	5.5814	2.34249	35	5.6	2.04652	29	6.55172	1.70265	46	5.56522	2.29639	42	6.78571	2.08988
471	kaidah	rule	33	4.87879	1.49494	43	4.4186	2.27023	35	4.91429	2.11954	29	6.31034	1.85363	46	5.36957	2.17418	42	5.2381	2.33541
472	kain	cloth	33	5.21212	1.70949	43	4.4186	2.2064	35	5.62857	2.15687	29	6.51724	1.93872	46	3.06522	1.95962	42	6.09524	2.02195
473	kaki	stiff, rigid	33	5.60606	1.05887	43	4.72093	2.05085	35	6.05714	2.27445	29	5.93103	2.76368	46	2.6087	2.11322	42	7.07143	2.20192
474	kaku	rigid	33	4.06061	1.73096	43	5.16279	2.18142	35	4.8	2.37388	29	4.96552	2.14614	46	4.80435	2.18703	42	6.16667	2.35731
475	kalah	lost	33	3.60606	1.29758	43	4	2.08167	35	4.8	1.74558	29	6.17241	2.26887	46	5.82609	2.25393	42	6.2619	2.63244
476	kalajengking	scorpion	33	3.75758	1.69614	43	5.30233	2.42541	35	3.6	1.71841	29	4.86207	2.82494	46	2.82609	2.3027	42	5.2619	2.42003
477	kalap	crazy	33	3.51515	1.92226	43	5.88372	1.62142	35	4.88571	2.38588	29	4.62069	2.30549	46	5.80435	2.09358	42	4.95238	2.26266
478	kalut	chaotic	33	3.21212	1.76348	43	5.02326	1.81906	35	4.37143	2.15687	29	3.93103	1.99877	46	5.91304	2.02019	42	4.64286	2.59287
479	kamar	room	33	5.48485	1.60315	43	4.69767	2.04165	35	5.85714	2.25105	29	6.31034	2.12306	46	3.19565	2.0289	42	7.30952	2.01807
480	kamar mayat	morgue	33	3.21212	1.57634	43	5.60465	1.9535	35	3.65714	1.83019	29	4.65517	2.19213	46	3.19565	2.31536	42	4.85714	2.80741
481	kambing hitam	scapegoat	33	3.72727	1.8075	43	5.72093	2.05085	35	4.37143	2.14319	29	5.17241	2.70012	46	4.69565	2.49328	42	5.35714	2.57399
482	kampus	canal, channel	33	5.30303	1.66742	43	5.53488	2.16409	35	4.88571	2.65431	29	6.72414	1.90669	46	2.82609	2.01444	42	7.61905	2.32644
483	kanal	canal	33	5.33333	1.53433	43	4.67442	2.16818	35	5	2	29	5.82759	2.20501	46	3.86957	2.4277	42	3.90476	2.41751
484	kangen	miss, longing for	33	6.66667	1.57454	43	5.32558	2.13498	35	5.08571	2.63875	29	5.37931	2.04265	46	5.54348	2.21817	42	6.97619	2.225
485	kanker	cancer	33	2.66667	1.40683	43	5.90698	2.45739	35	4.02857	2.56086	29	4.10345	2.54032	46	4.36957	2.33199	42	5.92857	2.6814
486	kantong	bag	33	5.54545	1.58293	43	4.7907	2.23136	35	5.45714	2.35575	29	5.37931	2.14499	46	2.97826	2.36163	42	6.88095	2.18869
487	kantor	office	33	5.48485	1.87285	43	5.27907	1.93127	35	5.22857	2.37741	29	6.86207	2.19942	46	3.26087	2.37987	42	7.07143	2.04096
488	kapal	ship, boat, vessel	33	5.06061	2.13511	43	4.72093	2.18573	35	5.4	2.29065	29	5.72414	2.28186	46	3.04348	2.2406	42	5.5	2.49145
489	kapal pesiar	cruise ship	33	6.45455	1.52256	43	4.95349	2.19256	35	4.8	2.37388	29	5.75862	2.41506	46	2.65217	1.94613	42	5.42857	2.55804
490	kapur	chalk	33	5.18182	1.72218	43	3.95349	2.05813	35	5.57143	2.2134	29	6.24138	2.14901	46	2.91304	2.38352	42	4.97619	2.45435
491	karantina	quarantine	33	3.93939	1.93551	43	4.76744	2.04517	35	4.8	2.23344	29	5.82759	2.43588	46	4.52174	2.16784	42	4.61905	2.38851
492	karier	career	33	5	2.03101	43	5.06977	2.17557	35	6.34286	2.18205	29	5.68966	1.89178	46	5.08696	2.23931	42	6.71429	2.36113
493	kartu as	ace	33	5.39394	2.1497	43	4.67442	2.10126	35	5.2	2.36146	29	4.03448	2.32199	46	3.36957	2.01504	42	5.92857	2.40318
494	kas	cash , cashier's window	33	5.60606	1.83609	43	4.90698	1.87482	35	5.42857	2.01882	29	5.44828	2.68043	46	4.19565	2.09358	42	5.95238	2.41895
495	kasar	coarse, rough, crude	33	3.06061	1.88645	43	5.7907	1.93413	35	5.05714	2.47271	29	5.41379	2.3682	46	4.36957	2.33199	42	6.33333	2.60081
496	kasih	love	33	7.18182	1.92767	43	4.86047	2.76527	35	6.45714	2.00504	29	5.65517	1.85695	46	5.34783	2.28247	42	6.85714	2.23685
497	kasih sayang	affection	33	7.78788	1.91634	43	6.09302	2.75001	35	6.71429	1.70762	29	5.24138	2.41506	46	5.1087	2.59254	42	7.2381	2.10469
498	kasihan	pity	33	4.18182	1.5901	43	5.88372	1.8154	35	4.68571	2.39818	29	6.2069	2.33574	46	5.26087	2.42611	42	6.83333	2.305
499	kasino	casino	33	4.78788	1.63473	43	4.74419	2.07127	35	5.4	2.41564	29	4.51724	2.26181	46	3.71739	2.41903	42	3.66667	2.45612
500	kasir	cashier	33	5.0303	2.08394	43	4.5814	2.2064	35	5.2	2.72029	29	6.03448	2.5702	46	2.93478	1.99335	42	7.02381	2.054
501	kasmaran	smitten in love	33	6.18182	1.81064	43	5.5814	2.09572	35	5.71429	2.10841	29	4.75862	1.93935	46	5.73913	2.2054	42	6.61905	2.04763
502	katak	frog	33	4.66667	2.21736	43	4.27907	2.18573	35	4.65714	1.98439	29	5.68966	2.49433	46	2.73913	2.15442	42	5.38095	2.6407
503	kaus kaki	socks	33	4.75758	2.03148	43	3.65116	1.96255	35	5.77143	2.15687	29	5	2.49285	46	2.67391	2.14014	42	6.95238	2.37828
504	kaya	rich	33	7.33333	1.47196	43	5.93023	2.06323	35	6.11429	2.13888	29	6.65517	1.83762	46	4.56522	2.17718	42	7.02381	1.8411
505	keadilan	justice	33	6.72727	1.50567	43	6.04651	2.46841	35	7.08571	1.82098	29	6.65517	1.77836	46	6.1087	2.66023	42	6.57143	2.34929
506	keajaiban	miracle	33	7.54545	1.14812	43	6.02326	1.6108	35	5.02857	2.49099	29	5.48276	2.53011	46	5.76087	2.61776	42	6.52381	2.2441
507	kebahagiaan	goodness, kindness	33	8.06061	1.65717	43	6.48837	1.70953	35	6.91429	2.38095	29	6.31034	2.451	46	5.34783	2.37784	42	7.2619	2.04891
508	kebaikan	good deeds, virtue	33	7.39394	1.02894	43	6.55814	1.45246	35	6.45714	2.50109	29	6.2069	2.35098	46	5.73913	2.39847	42	7.02381	1.90619
509	kebajikan	virtue	33	7.45455	1.62194	43	5.48837	1.8692	35	6.25714	2.25366	29	6.7931	1.87806	46	5.69565	2.40249	42	5.09524	2.4074
510	kebanggaan	pride	33	6.78788	1.05349	43	6.30233	1.93384	35	6.22857	2.30199	29	6.2069	2.39612	46	5.56522	2.40972	42	6.66667	2.09141
511	kebanjiran	flooded	33	3.33333	1.33853	43	5.76744	1.91283	35	4.91429	2.10561	29	5.03448	2.67906	46	3.84783	2.24071	42	6.30952	2.50354
512	kebebasan	freedom	33	6.18182	1.99146	43	5.60465	2.54614	35	6.48571	2.20122	29	6.13793	2.2156	46	5.73913	2.65359	42	6.59524	2.07258
513	kebenaran	truth	33	6.45455	1.50189	43	5.27907	2.47199	35	6.11429	2.45874	29	5.55172	2.48691	46	5.32609	2.4042	42	6.38095	2.26266
514	kebencian	hatred	33	2.39394	1.36792	43	6.44186	1.57816	35	6.08571	1.91544	29	4.93103	2.41914	46	5.73913	2.30396	42	5.95238	2.28412
515	keberangan	fury	33	2.75758	1.29977	43	6.88372	0.931187	35	4.8	2.11159	29	4.06897	2.2667	46	5.86957	2.30563	42	3.92857	2.22396
516	kebetulan	coincidence	33	5.72727	1.90841	43	4.39535	2.2054	35	4.34286	2.24844	29	5.17241	2.49383	46	5.63043	2.29355	42	6.40476	2.38961
517	kebiadaban	barbarity, savagery	33	2.33333	1.40683	43	7	1.29099	35	5.74286	2.03416	29	4.03448	2.14614	46	5.97826	2.38037	42	4.61905	2.6407
518	kebiasaan	custom, habit	33	4.93939	0.998104	43	4.37209	1.67649	35	6.6	1.8818	29	6.58621	2.04446	46	4.45652	2.1675	42	7.64286	1.81889
519	kebodohan	ignorance	33	3.60606	1.5996	43	5.4186	1.95464	35	5.17143	2.16232	29	5.7931	2.35098	46	5.56522	2.41893	42	6	2.23061
520	kebosanan	boredom	33	3.66667	1.88193	43	5.02326	2.41511	35	4.91429	2.36856	29	5.34483	2.27213	46	5.21739	2.38433	42	6.33333	2.25958
521	kebun	garden	33	4.93939	1.74892	43	3.93023	2.32374	35	5.22857	2.28918	29	6.37931	2.44093	46	2.52174	1.85878	42	7.35714	1.65015
522	kecamatan	district	33	5.42424	1.7326	43	4.25581	1.69162	35	4.28571	2.05185	29	6.55172	2.22945	46	3.71739	2.20769	42	6.78571	1.88104
523	kecanduan	addicted	33	3.12121	1.63473	43	5.88372	1.89246	35	5.02857	2.33245	29	4.82759	2.36143	46	5.54348	2.1261	42	5.69048	2.61784
524	kecantikan	beauty, charm	33	6.27273	1.58652	43	5.60465	2.57404	35	6.22857	1.92638	29	6.51724	1.61733	46	5.08696	2.17895	42	7.09524	1.81873
525	kecelakaan	accident, mishap	33	2.9697	1.62951	43	6.5814	1.43481	35	4.17143	2.45531	29	4.7931	2.67768	46	3.58696	2.15588	42	6.66667	2.49552
526	kecemasan	worry	33	3.45455	1.27698	43	6.09302	2.00967	35	4	2.07223	29	4.37931	2.78278	46	6	2.51219	42	6.80952	2.41174
527	kecemburuan	jealousy	33	4.06061	1.99905	43	5.93023	1.93213	35	5.08571	2.24095	29	4.55172	2.32358	46	5.67391	2.37631	42	5.61905	2.59411
528	kecerdasan	intelligence	33	6.21212	2.40777	43	6.13953	2.18851	35	6.51429	2.10561	29	6.68966	1.8728	46	5.78261	2.34675	42	7.11905	1.91531
529	kecewa	disappointed	33	3.51515	1.80488	43	5.7907	1.97072	35	4.82857	2.20275	29	4.89655	2.49778	46	5.5	2.23855	42	6.88095	1.99025
530	kecil	small	33	5.51515	1.78748	43	4.62791	2.2785	35	5.11429	2.29797	29	5.82759	2.4505	46	3.82609	2.11139	42	7.40476	1.88782
531	kecil hati	discouraged	33	4.30303	2.35166	43	4.7907	1.9464	35	5.2	2.2726	29	5.2069	2.48394	46	5.91304	2.3648	42	5.64286	2.68529
532	kecoak	roach	33	4.21212	2.39475	43	5.4186	2.15177	35	4.31429	2.41041	29	5.55172	2.38427	46	2.6087	1.92617	42	6.04762	2.70458
533	kedengkian	jealousy, malice	33	2.66667	1.76186	43	6.72093	1.31521	35	5.11429	2.11119	29	5.03448	2.42727	46	5.69565	2.42092	42	5.02381	2.54221
534	kegagalan	failure	33	2.93939	1.6382	43	5.23256	2.38884	35	5.2	2.52982	29	5.37931	2.56924	46	6	2.06559	42	5.83333	2.64959
535	kegandrungan	fondness	33	4.66667	0.989529	43	4.83721	1.92639	35	5.6	2.21227	29	3.96552	2.29102	46	5.21739	2.07539	42	3.97619	2.37351
536	kegembiraan	heat, warmth	33	6.87879	2.08803	43	5.67442	2.15717	35	7.25714	1.44187	29	6.06897	2.38943	46	5.3913	2.3521	42	7.14286	2.06683
537	kehangatan	warmth	33	6.69697	1.62951	43	4.62791	2.33017	35	5.94286	2.4488	29	6.13793	2.11667	46	5.63043	2.3698	42	6.30952	2.1469
538	keharuan	compassion, emotion	33	5.30303	1.66742	43	4.86047	2.12223	35	4.42857	2.41668	29	4.65517	2.27213	46	5.80435	2.28638	42	5.59524	2.32756
539	keharuman	fragrance	33	6.30303	1.66742	43	5.23256	2.63527	35	6.48571	1.94591	29	6.27586	1.92533	46	5.19565	2.27664	42	5.7381	2.2203
540	keheranan	amazement, astonishment	33	4.66667	1.49304	43	4.83721	1.82483	35	5.6	2.11716	29	5.17241	2.34626	46	5.82609	2.18382	42	5.69048	2.39398
541	kehidupan	life	33	6.42424	1.92078	43	5.44186	2.19634	35	6.34286	2.24844	29	6.41379	2.3682	46	5.23913	2.54894	42	7.28571	1.96662
542	kehormatan	wish, longing, desire	33	7.0303	1.91188	43	6.32558	1.89888	35	6.31429	2.13888	29	5.96552	2.48543	46	6.02174	2.52533	42	6.7619	2.29325
543	keinginan	wish, desire	33	6.78788	1.34065	43	6.72093	1.46914	35	5.54286	2.42951	29	5.89655	2.60966	46	5.82609	2.45225	42	7.5	1.82463
544	kejahatan	crime	33	2.06061	1.11634	43	6.62791	1.4964	35	5	2.2096	29	5.10345	2.83278	46	5.17391	2.44317	42	6.92857	1.99258
545	kejam	ruthless, cruel	33	2.36364	1.2201	43	6.39535	1.29357	35	4.91429	2.33101	29	5.17241	2.60589	46	4.93478	2.20507	42	5.59524	2.6509
546	kejayaan	glory	33	6.54545	1.48094	43	5.95349	1.77219	35	6.31429	1.9062	29	5.96552	2.07851	46	5.43478	2.22763	42	5.42857	2.65167
547	kekacauan	mess, chaos	33	3.21212	1.45253	43	5.95349	1.9634	35	5.34286	2.3256	29	5.31034	2.40689	46	5.63043	2.32244	42	6.38095	2.241
548	kekasih	lover, sweetheart	33	6.12121	1.94868	43	5.90698	1.94953	35	5.77143	2.31473	29	5.41379	2.11318	46	3.97826	1.9263	42	6.14286	2.37437
549	kekayaan	wealth	33	5.93939	1.53987	43	6.09302	1.99778	35	6.51429	1.93073	29	6.44828	2.51547	46	3.95652	2.14949	42	7.07143	2.13442
550	kekeliruan	mistake	33	3.72727	1.84175	43	5.16279	1.98722	35	4.97143	2.26853	29	5.17241	2.75252	46	5.43478	2.31567	42	5.7381	2.48958
551	kekhawatiran	worry	33	3.90909	1.42223	43	5.83721	2.02285	35	4.48571	2.00545	29	5.55172	2.58548	46	5.82609	2.21414	42	6.47619	2.42183
552	keki	aggravated	33	3.93939	0.933387	43	5.25581	1.95293	35	4.68571	2.27223	29	3.96552	2.17917	46	5.84783	1.97729	42	4.28571	2.46226
553	kekuasaan	power	33	6.0303	1.31065	43	5.53488	2.0742	35	5.77143	2.17047	29	5.68966	2.50861	46	5.8913	2.16259	42	6.30952	2.21401
554	kekuatan	strength, force	33	6.9697	1.84535	43	5.44186	2.29183	35	6.31429	1.99664	29	5.65517	2.63596	46	5.36957	2.31285	42	6.52381	2.1554
555	kelaparan	starving, hunger	33	3.60606	1.27327	43	5.93023	1.94441	35	5.14286	2.56839	29	5.13793	2.86262	46	4.67391	2.4409	42	6.97619	2.054
556	kelelawar	bat	33	4.60606	1.27327	43	5.30233	2.1329	35	5.08571	2.22778	29	5.2069	2.74355	46	2.63043	2.10141	42	6.07143	2.31003
557	kelimpahan	abundance	33	5.66667	1.94722	43	5.37209	1.83904	35	5.57143	1.98947	29	4.62069	2.19437	46	5.30435	2.11733	42	5.19048	2.42183
558	kelincahan	agility	33	5.57576	1.29977	43	5.74419	1.76059	35	6.25714	2.14672	29	6	2	46	5.3913	2.27526	42	5.61905	2.368
559	kelinci	rabbit	33	5.42424	1.37	43	4.74419	2.11675	35	6	2.12824	29	6.06897	2.37443	46	2.80435	2.32493	42	6.02381	2.40414
560	keluarga	family	33	6.27273	2.34884	43	5.83721	2.05786	35	5.31429	2.64321	29	6.89655	1.81944	46	3	1.95505	42	7.54762	1.87672
561	kelumpuhan	progress, advance, development	33	3.36364	1.96561	43	5.13953	2.37629	35	3.97143	2.02173	29	4.89655	2.84536	46	4.08696	2.34593	42	5.57143	2.4904
562	kemajuan	progress	33	6.33333	1.63299	43	5.81395	2.29135	35	5.54286	2.62726	29	6.82759	1.649	46	5.06522	2.31327	42	6.88095	1.928
563	kemarahan	anger, fury	33	3.18182	1.81064	43	6.39535	1.87895	35	6.2	1.90664	29	5.2069	2.55482	46	5.63043	2.25446	42	6.40476	2.35879
564	kematian	death	33	3.69697	2.40423	43	5.74419	2.23706	35	3.51429	2.39327	29	4.58621	2.57068	46	3.8913	2.30196	42	6.2381	2.52605
565	kembang api	fireworks	33	6.18182	1.7581	43	5.5814	2.12953	35	5.51429	1.96096	29	6.65517	2.63596	46	3.13043	2.28627	42	6.2381	2.54529
566	kemenangan	victory	33	6.30303	1.62951	43	5.97674	2.16562	35	6.28571	2.19051	29	6.27586	2.28186	46	5.06522	2.40742	42	6.33333	2.1146
567	kemerdekaan	independence, freedom, liberty	33	6.72727	1.39805	43	5.55814	1.91861	35	5.88571	1.95194	29	6.62069	2.22669	46	5.30435	2.35579	42	5.90476	2.50667
568	kemesraan	love, intimate feeling	33	5.72727	2.0505	43	4.95349	2.32945	35	5.37143	2.38975	29	4.62069	2.52719	46	5.73913	2.29429	42	6.54762	2.22187
569	kemewahan	luxury, extravagance	33	6.30303	1.51007	43	5.67442	2.00856	35	6.14286	1.78462	29	6.17241	2.40637	46	5.26087	2.37987	42	5.7619	2.27188
570	kemiskinan	poverty, destitution	33	3.69697	1.99193	43	5.65116	2.14791	35	4.94286	2.46078	29	5.65517	2.4968	46	5.45652	2.30658	42	6.30952	2.38377
571	kemuliaan	glory, honor	33	5.90909	1.82626	43	5.11628	2.18446	35	5.8	2.3111	29	6.24138	2.13232	46	6.02174	2.41743	42	6.38095	2.35768
572	kenakalan	naughtiness	33	3.48485	1.46033	43	5.27907	2.1528	35	5.2	2.15297	29	5.62069	2.41149	46	5.54348	2.10509	42	5.80952	2.66173
573	kenangan	memory	33	6.06061	1.7843	43	5.53488	1.95605	35	5.37143	2.37741	29	5.58621	2.62566	46	6.17391	2.50603	42	7.21429	2.29034
574	kencing	urine, urinate	33	4.48485	1.71612	43	4.69767	2.04165	35	5.02857	2.47916	29	5.55172	2.13117	46	3.34783	2.12098	42	6.07143	2.66314
575	kendala	obstacles	33	3.72727	1.71888	43	5.48837	1.79114	35	5.45714	2.14672	29	4.96552	2.54225	46	5.15217	2.22078	42	6.38095	2.04763
576	kendaraan	obstacle, constraint	33	5.63636	1.94965	43	5.5814	1.90529	35	6.05714	2.35076	29	5.96552	2.47101	46	2.76087	2.03508	42	7.02381	2.10096
577	kendi	jug, earthenware flask with a neck and spout	33	5.21212	1.96465	43	4.06977	2.07474	35	4.97143	2.31981	29	5.48276	2.38478	46	2.65217	1.79155	42	4.11905	2.52019
578	kengerian	horror	33	3.12121	1.67253	43	6.11628	1.48339	35	4.88571	1.98185	29	4.93103	2.37443	46	5.19565	2.50883	42	5.09524	2.57388
579	kenikmatan	pleasure	33	6	2.20794	43	5.74419	1.77406	35	6.37143	2.03044	29	6.03448	2.06125	46	5.19565	2.38159	42	6	2.36849
580	kentut	fart	33	4.27273	1.87538	43	5.02326	2.25186	35	5.25714	2.22741	29	3.82759	2.4505	46	4.36957	2.43455	42	6.42857	2.36996
581	kenyamanan	comfort	33	6.33333	2.25924	43	4.53488	2.33349	35	5.91429	2.11954	29	6.31034	1.8728	46	5.54348	2.07318	42	6.2381	2.27188
582	kepala pelayan	butler	33	5.63636	1.78217	43	4.37209	2.07046	35	5	2.14202	29	6.34483	1.87609	46	3.30435	2.26931	42	4.19048	2.51084
583	keperawatan	nursing	33	6	1.43614	43	4.32558	2.15717	35	5.25714	2.21416	29	6.37931	1.91635	46	4.36957	2.31285	42	6.54762	2.1998
584	kepingin	desire	33	5.60606	1.47774	43	5.72093	2.18573	35	5.37143	2.31473	29	4.68966	2.05467	46	5.8913	2.33074	42	6.78571	2.05457
585	kepuasan	satisfaction	33	6.42424	1.75054	43	4.76744	2.62622	35	6.54286	1.80429	29	5.68966	2.33151	46	5.26087	2.46247	42	6.19048	2.38121
586	keranjang	basket	33	4.39394	1.65717	43	4.30233	1.95831	35	5.77143	2.2372	29	6.44828	1.78458	46	2.76087	2.08896	42	5.97619	2.39398
587	keras	hard, solid, tight, strong	33	4.36364	1.69223	43	4.69767	1.33693	35	6	2.1693	29	6.03448	2.11259	46	3.84783	2.3755	42	7.2619	2.24216
588	kereta	wagon	33	5.42424	1.7326	43	4.88372	2.0495	35	5.68571	2.11119	29	6.13793	2.61485	46	2.78261	2.19001	42	6.85714	2.30134
589	keriangan	cheerfulness	33	7.06061	1.53987	43	6.39535	1.74765	35	6.62857	1.92638	29	6.17241	2.23717	46	5.93478	1.98217	42	5.28571	2.3089
590	kertas	paper	33	5.07576	1.74515	43	4.16279	1.86231	35	5.85714	2.27331	29	6.37931	2.46112	46	2.95652	2.30149	42	7.47619	2.15706
591	kerusakan	damage, flaw	33	3.33333	1.55456	43	5.90698	2.02148	35	5.25714	1.9303	29	5.58621	2.86004	46	4.86957	2.25693	42	6.5	2.26587
592	kerusuhan	riot, turmoil, unrest	33	3.69697	1.91188	43	6.27907	1.62313	35	4.88571	2.09722	29	5.51724	2.9595	46	4.1087	2.07876	42	5.66667	2.46603
593	kesakitan	in pain, illness, hardship	33	3.21212	1.69111	43	5.34884	2.03404	35	5.22857	2.45052	29	5.44828	2.38427	46	4.34783	2.44238	42	6.28571	2.46226
594	kesal	annoyed	33	3.72727	1.5667	43	5.74419	2.23706	35	5.25714	1.77139	29	5.58621	2.84752	46	5.8913	2.02461	42	6.78571	2.21454
595	kesedihan	sorrow, sadness	33	3.60606	1.71281	43	5.30233	2.29425	35	4.48571	2.29285	29	4.58621	2.82232	46	5.76087	2.03508	42	6.30952	2.15823
596	kesehatan	health	33	6.62121	1.91553	43	5.81395	1.99196	35	5.4	2.36539	29	6.12069	2.5274	46	4.76087	2.31958	42	7.41667	1.79312
597	kesejahteraan	prosperity, safety	38	6.52632	1.92756	47	5.14894	2.4493	55	5.58182	2.20849	30	5.73333	2.22731	41	6.41463	2.33426	48	6.1875	2.01754
598	kesempatan	opportunity, occasion	38	6.15789	2.33106	47	5.68085	2.40567	55	5.78182	2.32292	30	4.73333	2.51798	41	5.65854	2.46586	48	6.95833	2.02073
599	kesempurnaan	perfection, completeness	38	6.47368	1.98286	47	4.97872	2.67427	55	6	2.07275	30	5.36667	2.65854	41	7.14634	2.26452	48	5.95833	2.12341
600	kesenangan	happiness, contentment, pleasure	38	6.84211	2.07334	47	5.80851	2.48157	55	6.36364	2.16336	30	5	2.47748	41	5.70732	2.51241	48	6.64583	2.21686
601	kesendirian	solitude, loneliness	38	3.26316	1.826	47	4.65957	2.38907	55	4.32727	2.30181	30	5.26667	2.18037	41	5.80488	2.34755	48	5.72917	2.30392
602	kesengsaraan	misery, suffering, torment	38	2.13158	1.3187	47	6.61702	1.91735	55	4.10909	2.25809	30	4.46667	2.31537	41	5.56098	2.54017	48	5.58333	1.99823
603	kesepakatan	agreement, deal	38	6.57895	1.71845	47	4.59574	2.34669	55	5.81818	2.22853	30	5.3	2.60172	41	4.92683	2.48385	48	6.39583	1.72268
604	kesepian	solitude, loneliness, deserted, lonely	38	3.26316	1.75043	47	3.51064	1.65335	55	4.34545	2.31115	30	6.16667	2.16689	41	5.5122	2.6469	48	6.52083	2.21205
605	keserakahan	greed	38	2.60526	1.80898	47	5.61702	2.24144	55	4.61818	2.01376	30	4.66667	2.56412	41	5.73171	2.47006	48	4.95833	2.21175
606	kesombongan	arrogance, vanity	38	2.68421	1.59569	47	5.55319	2.36651	55	4.92727	2.29213	30	5.2	2.70886	41	6.02439	2.44426	48	5.77083	2.13621
607	kesopanan	good manners, courtesy	38	7.02632	1.68438	47	4.48936	2.43946	55	5.90909	1.97459	30	5.36667	2.35597	41	6.2439	2.26694	48	6.41667	1.91115
608	kesulitan	difficulty, trouble	38	3.21053	1.47333	47	5.04255	2.01038	55	4.47273	2.17609	30	5.9	2.26442	41	5.43902	2.42949	48	6.20833	2.0727
609	kesuraman	vagueness, dullness, gloom	38	2.84211	1.88201	47	4.53191	2.3943	55	4.21818	2.23351	30	4.4	2.37225	41	6.7561	2.071	48	4.66667	2.1668
610	kesusahan	difficulty, worry, be in trouble	38	3.07895	1.56622	47	5.08511	2.48325	55	4.2	2.17222	30	5.23333	2.34423	41	5.34146	2.37286	48	6	2.14377
611	ketakjuban	amazement, astonishment	38	6.36842	1.83688	47	5.46809	2.57793	55	5.43636	2.15822	30	3.76667	2.11209	41	6.19512	2.55166	48	5	2.52646
612	ketakutan	fear	38	3.73684	2.04918	47	5.91489	2.29204	55	4.12727	2.06429	30	4.93333	2.33317	41	5.04878	2.71985	48	6.625	1.99601
613	ketel	kettle, boiler	38	4.97368	1.28372	47	4.08511	1.6659	55	5.14545	1.52046	30	5.06667	2.22731	41	3.09756	2.28916	48	3.95833	2.28742
614	ketenaran	fame, popularity	38	5.86842	2.02913	47	5.14894	2.40451	55	5.69091	1.99882	30	5.06667	2.62525	41	5.82927	2.51895	48	5.41667	2.18148
615	ketiak	armpit	38	3.86842	1.6793	47	4.08511	1.85132	55	4.25455	2.08361	30	5.13333	2.87358	41	2	1.65831	48	5.79167	2.44913
616	keunggulan	excellence, superiority, special quality	38	6.44737	2.12701	47	5.3617	2.27869	55	5.72727	1.98564	30	5.2	2.52436	41	5.53659	2.38849	48	5.70833	2.20211
617	keuntungan	profit	38	6.28947	2.21674	47	5.46809	2.43034	55	5.92727	1.93271	30	5.1	2.26442	41	5.26829	2.48017	48	6.39583	2.1511
618	kewalahan	overwhelmed	38	3.92105	1.74575	47	4.85106	2.0534	55	4.29091	1.85265	30	4.83333	2.71755	41	6	2.48998	48	5.875	1.97457
619	khawatir	worry	38	3.89474	1.81271	47	5.57447	2.31953	55	4.6	1.93984	30	5.16667	2.39372	41	5.46341	2.51095	48	6.39583	2.16096
620	khidmat	respect, solemn	38	6.36842	1.61782	47	3.55319	2.18501	55	5.76364	1.82537	30	5.16667	2.26035	41	6.26829	2.39817	48	4.60417	2.42978
621	kikuk	bumbling	38	3.84211	1.53388	47	4.89362	1.98071	55	4.52727	1.91345	30	5.16667	2.45066	41	5.4878	2.35714	48	4.47917	2.21205
622	kincir angin	windmill	38	5.42105	1.74962	47	4.31915	2.31354	55	5.07273	1.97066	30	5.56667	2.66113	41	1.7561	1.29962	48	4.58333	2.314
623	koin	coin	38	5.71053	2.10415	47	4.3617	2.44439	55	5.52727	1.98004	30	5.73333	2.51798	41	1.78049	1.49185	48	5.72917	2.25728
624	kolam	pool	38	5.81579	2.02492	47	4.38298	2.19241	55	5.21818	1.95022	30	5.93333	2.51798	41	1.80488	1.30804	48	6.625	1.73359
625	kolom	column	38	5.31579	1.43518	47	3.3617	1.55235	55	5.21818	1.44902	30	6.46667	2.11291	41	2.85366	1.8515	48	6.16667	2.26287
626	kolumnis	columnist	38	4.36842	1.45975	47	4.61702	1.62257	55	4.96364	1.56304	30	4.4	2.4297	41	5.14634	2.04403	48	3.72917	2.11116
627	komedi	comedy	38	7.28947	1.97153	47	5.95745	2.76592	55	6.05455	2.12061	30	4.63333	2.83431	41	4.26829	2.82864	48	6.72917	1.93225
628	komentator	commentator	38	5.05263	1.81506	47	4.89362	1.99166	55	5.32727	2.0372	30	5.5	1.97833	41	2.95122	1.90986	48	5.375	2.13008
629	komet	comet	38	5.13158	1.6468	47	4.80851	1.72751	55	5.07273	1.98004	30	4.96667	2.23581	41	3.41463	2.56881	48	4.375	2.23726
630	komisaris	commissioner	38	5.39474	1.46194	47	5.51064	1.90961	55	4.89091	2.0246	30	5.4	2.38675	41	3.21951	2.12735	48	5.04167	2.06241
631	kompor	stove	38	5.07895	1.53132	47	4.55319	2.31074	55	5.18182	1.90604	30	6.36667	2.04237	41	2.12195	1.80548	48	6.6875	1.96952
632	komputer	computer	38	6.13158	2.12031	47	4.68085	2.12753	55	5.47273	1.83439	30	5.5	2.59642	41	2.14634	1.63647	48	6.875	2.06928
633	komunis	communist	38	3.13158	1.71119	47	6	2.18692	55	4.72727	2.15557	30	5.4	2.37225	41	5.46341	2.53079	48	4.85417	2.29699
634	konferensi	conference	38	5.73684	1.86988	47	5.23404	2.26709	55	5.78182	1.81242	30	5.5	2.20892	41	3.60976	2.1895	48	5.29167	2.12341
635	konsentrasi	concentration	38	6.28947	1.98519	47	4.7234	2.45571	55	6.21818	2.14036	30	4.83333	2.65334	41	5.92683	2.48385	48	7	1.86798
636	konsolidasi	consolidation	38	5.68421	1.66206	47	5.02128	1.64831	55	5.54545	1.71937	30	4.9	2.18695	41	5.5122	2.24858	48	4.91667	2.22015
637	konteks	context	38	5.10526	1.79774	47	4.59574	1.84932	55	5.45455	1.63093	30	5.63333	2.47028	41	6.29268	2.11239	48	5.77083	2.24309
638	kontrarevolusioner	counter-revolutionary	38	4.5	1.78204	47	5.44681	1.90889	55	4.4	1.66222	30	4.2	2.51067	41	5.97561	2.2191	48	3.35417	2.29235
639	konveksi	convection	38	5.28947	1.57528	47	4.10638	1.77218	55	5.05455	1.47093	30	5.66667	2.44009	41	4.29268	2.27205	48	4.3125	2.2423
640	konyol	foolish, absurd, incompetent	38	4.76316	2.22315	47	5.42553	2.20419	55	4.6	2.19933	30	5	2.47748	41	5.41463	2.52958	48	5.79167	2.36066
641	kopi	coffee	38	5.92105	2.2825	47	4.06383	2.09973	55	5.56364	2.26702	30	6.06667	2.30342	41	2.07317	1.57147	48	6.33333	2.13714
642	koran	newspaper	38	6.21053	1.71098	47	4.34043	2.39816	55	5.07273	2.0171	30	5.8	2.48305	41	2.04878	1.75999	48	6.625	1.98532
643	korban	victim	38	4.44737	2.15228	47	5.29787	1.97721	55	4.45455	2.09778	30	5.2	2.13993	41	3.21951	1.96866	48	5.77083	1.99189
644	koridor	corridor	38	5.42105	1.6867	47	4.29787	2.12557	55	4.81818	1.67874	30	5.83333	2.22963	41	2.7561	1.8273	48	5.02083	2.16834
645	korup	corrupt	38	2.76316	1.80741	47	6.04255	2.36788	55	4.58182	2.17469	30	4.86667	2.44573	41	4.78049	2.39282	48	6.39583	1.93225
646	kota	city	38	5.81579	1.92922	47	5.21277	2.08448	55	5.47273	2.21823	30	5.73333	2.44855	41	2.82927	2.06037	48	6.02083	2.22643
647	kotor	dirty, filthy, gross	38	3.28947	1.84402	47	5.19149	2.22279	55	4.41818	2.06102	30	5.93333	2.47656	41	2.95122	2.22431	48	6.39583	2.10106
648	kotoran	feces, waste, impurity	38	3.21053	2.02895	47	5.17021	2.4166	55	4.36364	1.96604	30	4.86667	2.52891	41	2.70732	2.10052	48	5.875	2.14996
649	kredit	credit	38	4.15789	1.91052	47	5.06383	1.78647	55	5.05455	1.75772	30	5.56667	2.40235	41	4.29268	2.24993	48	5.64583	2.14862
650	krisis	crisis	38	3.71053	1.75388	47	5.48936	2.2542	55	4.4	1.91098	30	5.13333	2.44573	41	5.43902	2.64621	48	5.72917	2.18057
651	kuadrat	quadrate	38	5.07895	1.51357	47	4.55319	1.80348	55	5.32727	1.70027	30	5.36667	2.70992	41	5.07317	2.67759	48	5.20833	2.33346
652	kualitas	quality	38	6.23684	2.08514	47	4.97872	2.26974	55	6.05455	1.8799	30	5.33333	2.74595	41	5.73171	2.802	48	6.79167	2.14336
653	kuat	strong, sturdy, forceful	38	6.39474	1.80898	47	5.61702	2.37334	55	6.16364	2.25884	30	5.36667	2.72262	41	4.70732	2.53223	48	6.95833	2.14336
654	kuburan	grave, tomb	38	3.60526	2.22443	47	4.65957	2.84587	55	3.72727	2.18966	30	4.63333	2.45628	41	1.95122	1.56447	48	5.72917	2.1903
655	kucing	cat	38	5.73684	2.36739	47	4.87234	2.11225	55	5.09091	2.08409	30	5.46667	2.68756	41	2.14634	1.78271	48	6.4375	2.16261
656	kuda	horse	38	5.44737	1.60569	47	4.76596	2.23814	55	5.16364	2.14099	30	5.63333	2.37056	41	1.95122	1.54841	48	6.0625	2.22564
657	kue	cake	38	6.23684	1.93732	47	4.42553	2.51729	55	5.63636	2.06706	30	6.33333	2.26416	41	2.04878	1.74573	48	6.625	2.27498
658	kue mangkok	cupcakes	38	5.86842	1.89125	47	4.6383	2.33523	55	5.10909	2.01543	30	5.1	2.4962	41	1.85366	1.49266	48	5.10417	2.37218
659	kuil	temple, shrine	38	5.44737	1.78124	47	3.23404	1.91348	55	5.25455	1.95522	30	5.73333	2.50425	41	2.26829	1.93681	48	4.41667	2.39533
660	kuitansi	receipt	38	5.52632	1.7201	47	4.55319	2.10391	55	5.52727	1.7832	30	5.13333	2.31537	41	1.87805	1.46961	48	5.875	2.17945
661	kuku	fingernail, toenail	38	5.60526	1.66911	47	4.14894	2.12622	55	5.16364	2.07064	30	6.13333	2.30042	41	1.73171	1.58152	48	6.625	2.32127
662	kulit	skin, leather, tree bark, peel	38	5.63158	1.77705	47	4.21277	2.13599	55	5.36364	1.64838	30	6.2	2.20345	41	1.95122	1.53218	48	6.60417	1.99723
663	kulkas	refrigerator, icebox	38	5.89474	1.99715	47	4.40426	2.27137	55	5.4	1.82168	30	5.4	2.38675	41	2.31707	2.00548	48	6.60417	2.07046
664	kuman	germ, microbe	38	3.18421	1.84325	47	5.04255	2.05318	55	4.27273	1.95746	30	5.53333	2.45979	41	5.4878	2.39919	48	6.25	2.1586
665	kumuh	dirty	38	3.23684	2.04588	47	5.08511	2.37587	55	4.03636	1.98106	30	5.4	2.51341	41	3.56098	2.23661	48	5.625	2.17945
666	kumulatif	cumulative	38	5.84211	1.56872	47	4.61702	2.08048	55	5.45455	1.76192	30	5.1	2.74616	41	5.29268	2.59079	48	5.6875	2.29853
667	kunci	key	38	5.36842	1.76177	47	4.3617	2.39043	55	5.54545	2.15009	30	6.1	2.21826	41	1.80488	1.30804	48	6.75	1.94061
668	kuning	yellow	38	5.36842	1.83688	47	4.25532	2.07959	55	5.54545	1.9609	30	6.23333	2.12835	41	3.19512	2.48213	48	6.1875	2.14035
669	kupu-kupu	butterfly	38	6.76316	1.38397	47	4.34043	2.39816	55	5.61818	2.22353	30	5.86667	2.51524	41	1.70732	1.36462	48	5.85417	2.14367
670	kurang ajar	very rude, ill-bred, failing to follow rules of proper conduct	38	3.07895	1.71451	47	7	1.588	55	4.61818	1.83071	30	4.56667	2.35889	41	6.39024	2.10806	48	6.0625	2.13787
671	kurang baik	not good	38	3.36842	1.74636	47	4.89362	2.03485	55	4.54545	2.08893	30	5.36667	2.57954	41	6.39024	2.1895	48	6.125	1.98532
672	kursi	chair	38	5.05263	1.90231	47	3.97872	1.8938	55	5.65455	1.74503	30	5.8	2.35475	41	2.19512	1.74956	48	6.5	2.20251
673	kutu	louse	38	2.86842	1.9614	47	5.08511	2.19515	55	4.41818	1.99714	30	5.36667	2.44221	41	2.68293	2.10284	48	5.5625	2.37815
674	kutu rambut	lice	38	3.23684	2.1109	47	4.91489	2.26341	55	4.78182	1.92152	30	4.83333	2.67921	41	2.4878	2.05088	48	4.375	2.58987
675	laba	profit, gain	38	6.18421	1.91516	47	5.10638	2.20901	55	5.34545	1.86804	30	5.43333	2.40235	41	3.85366	2.40376	48	4.6875	2.23279
676	labah-labah	spider	38	4.47368	2.07608	47	4.97872	2.19178	55	5.01818	1.9002	30	5.66667	2.53708	41	2.26829	1.68856	48	5.79167	2.20211
677	laboratorium	laboratory	38	5.47368	1.84152	47	4.7234	1.96383	55	4.94545	1.85011	30	5.7	2.24607	41	1.97561	1.36908	48	5.91667	2.05077
678	ladang	unirrigated agricultural field	38	5.92105	1.80662	47	3.80851	1.97416	55	5.25455	1.87792	30	5.86667	2.23966	41	2.29268	1.95248	48	5.1875	2.42027
679	lagu	melody, tune, song	38	7.05263	1.57596	47	5.04255	2.61232	55	5.58182	2.149	30	5.73333	2.74092	41	3.73171	2.53993	48	7.0625	2.0149
680	lalai	careless, negligent, absent-minded	38	3.31579	1.67824	47	4.59574	2.13317	55	4.14545	2.11186	30	4.6	2.343	41	6.17073	2.27928	48	5.5	2.352
681	lambang	sign, symbol	38	5.63158	1.36404	47	4.17021	2.07803	55	5.74545	1.9266	30	5.56667	2.29968	41	3.14634	2.49561	48	6.02083	1.8507
682	lambat	slow	38	3.42105	1.81035	47	3.93617	1.48037	55	4.32727	1.74329	30	5.16667	2.49252	41	5.12195	2.00244	48	6.125	2.13008
683	lambung	flank	38	5.18421	1.82853	47	4.53191	2.31114	55	5	2.15166	30	5.5	2.66199	41	3.07317	2.29554	48	6.54167	1.78598
684	lampion	paper lantern	38	5.89474	1.73656	47	4.25532	2.15152	55	5.30909	2.11584	30	5.66667	2.61736	41	2.09756	1.6402	48	4.77083	2.02369
685	lampu	lamp, light	38	6.02632	2.00657	47	4.61702	2.30833	55	5.65455	1.90728	30	5.6	2.76181	41	1.92683	1.67914	48	6.64583	2.19758
686	lancar	fast, smooth	38	6.86842	1.78842	47	4.6383	2.60789	55	6.34545	1.65796	30	5.53333	2.7131	41	4.26829	2.68351	48	7.1875	1.93133
687	langit	sky, the heavens	38	6.23684	2.1987	47	3.82979	2.26811	55	5.25455	2.56918	30	5.6	2.74929	41	2.87805	2.34729	48	6.70833	2.26874
688	lapangan	field, square	38	5.60526	1.6198	47	4.48936	2.22508	55	5.10909	1.96895	30	6	2.33415	41	2.17073	1.8561	48	6.41667	2.15202
689	lapar	hungry	38	4.34211	1.94903	47	5.34043	2.56461	55	4.90909	2.19657	30	6.23333	2.44503	41	3.97561	2.55429	48	7.08333	2.08167
690	lapuk	moldy, rotten, obsolete	38	3.57895	2.02193	47	3.97872	1.75064	55	4.21818	2.0156	30	5.4	2.4297	41	3.2439	1.94654	48	5.14583	2.28771
691	laser	laser	38	4.60526	1.95268	47	4.6383	1.82287	55	4.94545	1.99461	30	5.9	2.46842	41	2.90244	1.921	48	4.8125	2.14035
692	latihan	exercise, training, practice	38	6.55263	1.94099	47	4.55319	2.21466	55	5.92727	1.83439	30	5.46667	2.44573	41	3.80488	2.28276	48	7.02083	1.91844
693	laut	sea, ocean	38	6.57895	1.82522	47	4.76596	2.92822	55	5.36364	2.36771	30	5.43333	2.69972	41	1.65854	1.06324	48	6.77083	2.13621
694	lawatan	visit	38	5.15789	1.83842	47	4.76596	1.63139	55	4.81818	1.55267	30	4.23333	2.22344	41	5.29268	2.30482	48	3.83333	2.2909
695	lebah	bee	38	4.63158	2.03245	47	4.87234	1.97393	55	5.07273	1.89399	30	5.96667	2.45628	41	2.09756	1.71471	48	5.58333	2.33232
696	lega	relieved	38	6.55263	1.98232	47	3.74468	2.46248	55	5.78182	2.09665	30	5.33333	2.27934	41	5.53659	2.378	48	6.4375	2.06188
697	legenda	legend, myth	38	5.28947	1.92996	47	4.23404	1.79629	55	5.25455	2.22958	30	5.3	2.42331	41	5.41463	2.70163	48	4.97917	2.1585
698	leher	neck	38	5.73684	1.70348	47	4.14894	2.23586	55	5.25455	1.95522	30	5.86667	2.55604	41	1.65854	1.33435	48	6.35417	2.25492
699	lelah	tired, worn-out, exhausted	38	3.84211	1.76339	47	4.29787	2.23524	55	4.67273	2.34169	30	5.76667	2.37346	41	4.97561	2.75216	48	6.66667	2.05595
700	lelucon	joke, spoof	38	6.36842	1.90903	47	5.34043	2.46961	55	5.87273	2.02809	30	4.9	2.46842	41	4.70732	2.48238	48	5.875	2.42877
701	lemah	weak	38	3.42105	1.83997	47	3.44681	2.12448	55	4.52727	2.15041	30	5.76667	2.17641	41	4.87805	2.61911	48	6.33333	2.28159
702	lemak	fat, grease	38	3.65789	2.10888	47	4.87234	2.4638	55	4.92727	1.94226	30	5.1	2.4962	41	3.36585	2.26667	48	5.5	2.39681
703	lemas	weak	38	3.36842	1.6993	47	3.59574	1.83753	55	4.6	2.20773	30	6.2	2.00688	41	4.58537	2.56881	48	6.47917	2.12372
704	lembek	soft, mushy, loose, weak	38	3.68421	1.61254	47	3.42553	1.79061	55	4.41818	2.19166	30	5.06667	2.37709	41	3.5122	2.25967	48	5.66667	2.38197
705	lembut	soft, tender	38	5.86842	1.94757	47	3.78723	2.12579	55	5.21818	2.10547	30	5.23333	2.28463	41	4.92683	2.51386	48	6.41667	1.87745
706	lendir	mucus, phlegm	38	3.34211	1.83474	47	4.48936	2.09422	55	4.2	1.84992	30	5.43333	2.56882	41	2.73171	2.19117	48	5.3125	2.37143
707	lengan	arm, sleeve	38	5.57895	2.00852	47	3.53191	2.05205	55	6.05455	1.82998	30	6.3	2.54816	41	2.14634	1.90474	48	6.14583	2.0105
708	lentera	lantern	38	5.86842	1.98877	47	4.08511	1.85132	55	5.61818	1.661	30	5.9	2.04011	41	2.36585	1.94623	48	4.35417	2.16834
709	lentur	bent, flexible	38	5.78947	1.80327	47	4	1.9891	55	5.41818	1.80217	30	5.4	2.48582	41	4.58537	2.33426	48	5.58333	2.16189
710	lepra	leprosy	38	3.78947	1.9053	47	4.70213	2.28335	55	4.07273	1.50129	30	4.23333	1.97717	41	3.68293	2.33922	48	3.66667	2.35502
711	lesbian	lesbian	38	2.92105	1.47743	47	5.31915	1.92361	55	4.29091	2.14884	30	4.5	2.35987	41	3.97561	2.39257	48	5.14583	2.2502
712	lesu	weak, sluggish	38	3.23684	1.68353	47	3.93617	2.18099	55	4.38182	2.1815	30	5.83333	2.30567	41	4.09756	2.3109	48	5.95833	2.4053
713	lezat	delicious, luscious	38	6.57895	2.15331	47	5.52128	2.69301	55	6.11818	1.95104	30	5.25	2.44503	41	5.21951	2.6926	48	5.80208	2.22442
714	liburan	vacation, holiday	38	7.07895	2.23464	47	5.53191	2.8806	55	6.6	1.88169	30	5.36667	2.91823	41	4.60976	2.46858	48	7.14583	1.9785
715	lidah	tongue	38	5.36842	1.6993	47	4.44681	2.32012	55	5.36364	2.05808	30	5.33333	2.49597	41	1.7561	1.41033	48	6.625	1.98532
716	lilin	candle, wax	38	5.78947	1.64658	47	4.08511	2.31094	55	5.6	1.80123	30	5.9	2.23375	41	1.87805	1.51979	48	6.1875	1.93133
717	limbah	waste	38	3.18421	1.87235	47	5.23404	2.2284	55	4.43636	1.82334	30	5.36667	2.56614	41	2.97561	2.05533	48	5.41667	2.2009
718	limpa	spleen	38	5.02632	1.53318	47	4.6383	1.66061	55	4.4	1.62845	30	6.1	2.09021	41	3.29268	2.12419	48	4.91667	2.53346
719	limusin	limousine	38	6	1.61077	47	5	2.33126	55	5.36364	2.04906	30	5.03333	2.47028	41	2.80488	2.37928	48	3.72917	2.00785
720	lincah	agile, lively, energetic	38	6.52632	1.89931	47	5.76596	2.50402	55	5.78182	2.13169	30	4.93333	2.54522	41	3.92683	2.44326	48	6.25	2.12883
721	lingkaran	circle, coil, surroundings	38	5.06579	1.85069	47	4.03191	1.93359	55	5.33636	1.86127	30	6.26667	2.25703	41	2.63415	2.14689	48	6.1875	2.11379
722	lingkungan	area, sphere, environment	38	6.15789	2.03385	47	4.82979	1.89185	55	5.50909	1.79374	30	5.7	2.40903	41	3.68293	2.29607	48	6.54167	2.08294
723	lipas	cockroach	38	3.97368	2.07282	47	5.19149	1.97416	55	4.78182	1.70718	30	4.53333	2.38867	41	3.82927	2.25724	48	4.70833	2.31515
724	logam	metal	38	5.63158	1.73082	47	4.70213	1.71838	55	5.69091	1.88437	30	5.56667	2.38795	41	2.17073	1.81525	48	5.375	1.96377
725	lokakarya	workshop, seminar	38	5.55263	1.68775	47	4.95745	1.8292	55	5.12727	1.70027	30	5.26667	2.33317	41	4.29268	2.18225	48	3.72917	2.27605
726	loker	locker	38	5.68421	1.87595	47	4.06383	1.93822	55	5.16364	1.82334	30	5.46667	2.47377	41	2	1.46629	48	5.3125	2.36244
727	longsor	slide, avalanche	38	3.71053	2.09127	47	5.34043	2.17971	55	4.34545	2.1101	30	5.63333	2.49805	41	2.7561	2.095	48	5.625	2.43752
728	loteng	attic	38	5.15789	1.9386	47	4.04255	1.97767	55	5.32727	1.72191	30	5.53333	2.47377	41	2.63415	1.99695	48	4.83333	2.18635
729	lotere	lottery	38	4.10526	2.16595	47	4.85106	2.2065	55	4.61818	2.08603	30	4.5	2.30067	41	3.4878	2.31432	48	4.47917	2.55983
730	loyal	loyal	38	5.84211	2.29602	47	5.29787	2.12557	55	5.49091	1.94244	30	5.36667	2.42804	41	6.17073	2.17833	48	5.3125	1.95868
731	luar angkasa	outer space	38	6.18421	1.85786	47	5.2766	2.30973	55	5.05455	2.32871	30	3.83333	2.27556	41	4.7561	2.95618	48	5.29167	2.13341
732	luar biasa	extraordinary	38	6.92105	1.58339	47	6.74468	1.30996	55	5.98182	1.85083	30	4.76667	2.71247	41	6.58537	2.30191	48	6.5	2.02116
733	lucu	funny, amusing, cute	38	6.81579	1.94318	47	6.14894	2.06396	55	5.92727	2.34011	30	5.26667	2.37709	41	5.73171	2.25859	48	7.27083	1.93225
734	luka	injury, wound	38	3.47368	2.04988	47	5.3617	2.40855	55	4.63636	2.31232	30	5.33333	2.41166	41	2.29268	1.58499	48	6.75	2.05768
735	lulusan	graduate, alumnus	38	6.73684	1.81114	47	4.85106	2.63735	55	6.07273	1.83439	30	6.16667	2.30567	41	4.46341	2.43	48	6.375	2.26561
736	lumbung	rice barn	38	5.26316	1.89857	47	4.08511	1.89771	55	5.05455	1.56842	30	5.16667	2.74281	41	2.70732	1.77826	48	3.8125	2.14035
737	lumpur	mud	38	4.18421	1.81369	47	4.48936	2.10457	55	4.65455	1.81779	30	5.63333	2.28161	41	2.26829	1.7324	48	5.4375	2.13289
738	lumut	moss	38	4.36842	1.53202	47	4.31915	2.07581	55	4.58182	1.79186	30	5.4	2.32824	41	2.34146	1.81121	48	5.22917	2.20483
739	lunak	soft, benign	38	5.28947	1.82931	47	3.23404	2.04528	55	4.69091	1.99882	30	5.56667	2.25424	41	3.68293	2.27419	48	5.54167	2.10327
740	mabuk	drunk, intoxicated, nauseated	38	2.44737	1.58877	47	5.48936	2.16566	55	4.43636	2.14099	30	5.73333	2.72831	41	4.60976	2.88858	48	5.41667	2.4306
741	madu	honey	38	6.34211	1.94903	47	4.25532	2.01589	55	5.85455	1.88972	30	5.8	2.42686	41	2.39024	1.98593	48	5.77083	2.2993
742	mahasiswa	university student	38	6.42105	2.26169	47	5.7234	2.31913	55	5.94545	2.02227	30	5.9	2.56434	41	2.26829	1.83063	48	7.25	1.99467
743	mahkota	crown, corona	38	6.21053	1.96122	47	4.65957	2.51324	55	6.2	2.0221	30	5.4	2.44385	41	2.29268	2.05236	48	5.41667	2.13216
744	mainan	toy	38	6.18421	1.79873	47	5.12766	2.32769	55	5.87273	1.96313	30	5.6	2.41547	41	2.21951	1.68096	48	6.64583	2.11871
745	majalah	magazine, periodical	38	5.65789	1.9902	47	4.44681	2.11422	55	5.47273	1.83439	30	5.66667	2.36837	41	2.12195	1.72039	48	6.35417	2.10864
746	makam	grave, tomb	38	3.57895	1.94007	47	4.53191	2.21508	55	4.54545	2.33189	30	5.83333	2.42236	41	2.21951	1.68096	48	5.5625	2.30546
747	makan	eat, ingest	38	5.97368	2.19935	47	5.40426	2.60984	55	5.83636	2.14962	30	6	2.53255	41	2.90244	2.17721	48	7.08333	1.91115
748	makan malam	dinner	38	6.42105	1.86912	47	4.61702	2.56696	55	5.90909	1.83861	30	6.06667	2.24274	41	3.07317	1.96711	48	7.10417	1.7165
749	makanan	food, meal	38	6.86842	1.8769	47	5.29787	2.65326	55	6.07273	2.0171	30	5.76667	2.82456	41	2.07317	1.67914	48	6.9375	2.05671
750	mal	mall	38	6.07895	2.08445	47	5.40426	2.17355	55	6	1.9245	30	5.36667	2.12511	41	2.36585	1.93334	48	6.60417	2.1903
751	malaikat	angel	38	6.5	2.53356	47	3.55319	2.63594	55	5.87273	2.37311	30	4.8	2.9525	41	6.58537	2.85461	48	6.02083	2.0472
752	malaria	malaria	38	3.44737	1.78124	47	4.95745	2.27422	55	4.54545	2.15869	30	4.96667	2.26645	41	3.39024	2.32248	48	5.0625	2.31926
753	malas	lazy, indolent, not be up to	38	3.15789	1.53388	47	4.38298	2.25112	55	4.61818	2.57834	30	5.76667	2.25424	41	4.36585	2.87885	48	6.625	2.44623
754	malu	shy, embarrased, ashamed, shame	38	2.89474	1.52084	47	5.97872	1.40634	55	5.01818	2.18997	30	5.66667	2.218	41	5.14634	2.65105	48	6.5625	2.39597
755	mampu	capable, afford, wealthy	38	6.42105	2.1006	47	4.93617	2.20083	55	6	2.02759	30	5.43333	2.51456	41	5.60976	2.40705	48	6.375	1.97457
756	manajemen	management	38	5.94737	1.94446	47	4.82979	2.07803	55	5.67273	2.02809	30	5.33333	2.27934	41	5.31707	2.41287	48	5.85417	2.02105
757	manajer	manager	38	5.5	2.03682	47	4.61702	1.91735	55	5.76364	2.03637	30	5.66667	2.26416	41	2.78049	1.80986	48	6.25	1.86228
758	mandek	stagnate, get stuck	38	3.97368	1.40437	47	4.89362	1.52136	55	4.81818	1.55267	30	4.53333	2.20866	41	5.41463	2.03686	48	4.875	2.36666
759	mandi	bathe, take a bath	38	6.5	1.91368	47	4.44681	2.83463	55	6.07273	1.97066	30	5.43333	2.23889	41	3.14634	2.445	48	7.1875	2.13039
760	mangkel	annoyed, irritated	38	3.97368	1.71617	47	4.70213	1.99907	55	4.8	1.65999	30	4.56667	2.29968	41	4.90244	1.77207	48	4.29167	2.06241
761	mangkuk	bowl	38	6	1.61077	47	4.34043	2.12926	55	5.07273	2.0079	30	6.5	2.08029	41	1.85366	1.7257	48	6.47917	2.17324
762	maniak	maniac	38	4.26316	2.33289	47	5.31915	2.26607	55	4.83636	1.97918	30	4.4	2.41547	41	5.65854	2.45571	48	5.3125	2.16506
763	manis	sweet, cute	38	6.97368	1.79318	47	4.34043	2.53906	55	6.05455	1.86009	30	5.53333	2.55604	41	4.04878	2.57829	48	7.0625	2.09768
764	manja	spoiled	38	4.94737	2.05265	47	4.85106	2.18671	55	5.43636	1.79261	30	5.33333	2.2335	41	5.4878	2.39919	48	6.20833	2.17293
765	manusiawi	humane	38	6.13158	2.18312	47	4.42553	2.61887	55	5.92727	1.98004	30	5.06667	2.51798	41	6.19512	2.50219	48	6.4375	2.10275
766	marah	angry, anger, fury	38	3.13158	1.74249	47	5.85106	2.26484	55	5.38182	1.9578	30	5.23333	2.31462	41	4.2439	2.61515	48	6.5	2.32471
767	margin	margin	38	5.47368	1.40918	47	4.06383	1.77426	55	5.09091	1.70264	30	4.7	2.35108	41	4.12195	2.47179	48	5.375	2.43752
768	marmut	guinea pig	38	6.15789	1.4617	47	3.65957	1.98118	55	5.01818	1.87074	30	5.3	2.6929	41	2.02439	1.60449	48	5.16667	2.44369
769	mars	mars, marching tune	38	4.60526	1.9248	47	4.34043	2.37081	55	4.50909	1.99882	30	5.06667	2.30342	41	4.19512	2.83919	48	4.25	2.32012
770	martabat	status, prestige, dignity	38	5.92105	1.99163	47	4.74468	2.41794	55	6.41818	1.7815	30	5.63333	2.38506	41	6.17073	2.57781	48	4.97917	2.08836
771	masa	time, period, during, phase	38	5.31579	1.45389	47	4.10638	2.06665	55	4.81818	2.06461	30	6.36667	1.99107	41	5.97561	2.57379	48	6	2.10369
772	masakan	food, cooking, cuisine	38	6.60526	1.93879	47	5.2766	2.46455	55	5.98182	1.90992	30	5.83333	2.50631	41	2.21951	1.82363	48	6.77083	2.11619
773	masjid	mosque	38	6.34211	2.13436	47	4.19149	2.68359	55	5.30909	2.45608	30	6.66667	2.2335	41	1.85366	1.57418	48	7.45833	1.89016
774	massa	mass	38	4.78947	1.63009	47	5.08511	1.95415	55	5.4	1.95884	30	6.03333	2.35597	41	3.97561	2.47475	48	5.52083	2.22165
775	masturbasi	masturbation	38	3.60526	1.79398	47	5	2.39565	55	4.61818	2.18997	30	4.66667	2.66954	41	3.90244	2.22267	48	5	2.32471
776	mata	eye	38	5.73684	2.21401	47	3.95745	2.14636	55	5.78182	1.91186	30	5.83333	2.45066	41	2.14634	1.76863	48	6.66667	2.07655
777	matahari	the sun	38	6.52632	1.96918	47	5.55319	2.17504	55	5.52727	2.34011	30	5.5	2.60966	41	2.56098	1.89801	48	7.02083	2.14862
778	matang	ripe, done, cooked, mature, adult	38	6.10526	2.16595	47	4.6383	2.31653	55	5.61818	1.92922	30	5.56667	2.51456	41	3.78049	2.37184	48	6.08333	2.08167
779	matematika	mathematics	38	4.65789	2.23336	47	5.29787	2.31174	55	5.21818	2.35459	30	5.63333	2.47028	41	3.34146	2.81611	48	7.125	2.00664
780	materiil	material	38	5.73684	1.73492	47	4.48936	1.82819	55	4.96364	1.86551	30	5.4	2.4297	41	3.5122	2.3251	48	4.6875	2.20402
781	mati	die, be dead, fixed, numb	38	2.97368	1.71617	47	4.59574	2.63471	55	3.78182	2.37027	30	5.16667	2.39372	41	4.21951	2.78848	48	6.45833	2.10327
782	mayat	human corpse	38	3.31579	1.81741	47	5.40426	2.41966	55	3.81818	2.34987	30	4.66667	2.60415	41	2.09756	1.57805	48	5.27083	2.32232
783	meja	table	38	5.57895	1.70265	47	4.10638	2.03485	55	5.76364	1.68834	30	6	2.39252	41	1.90244	1.54604	48	6.64583	2.07815
784	melangkah	step forward	38	6.15789	2.23639	47	4.48936	2.46605	55	6.21818	2.02476	30	5.93333	2.30342	41	3.26829	2.17973	48	6.375	1.96377
785	melawan	against, oppose, versus	38	4.5	2.3567	47	6.12766	2.20293	55	5.45455	2.11536	30	4.93333	2.54522	41	4.60976	2.65404	48	6.75	2.06799
786	melepuh	get blistered	38	3.36842	1.85153	47	5.19149	2.26157	55	4.47273	2.0981	30	5.2	2.32527	41	3.43902	2.0982	48	5.25	2.07826
787	melodi	melody	38	6.26316	2.1141	47	4.42553	2.69254	55	5.65455	2.16212	30	5	2.54613	41	5.17073	2.50901	48	6	1.913
788	melukai	injure, wound, hurt	38	2.76316	1.80741	47	5.74468	2.18162	55	4.8	2.22278	30	5.1	2.53731	41	4.14634	2.52548	48	6.02083	2.28305
789	melukis	paint, draw, depict	38	6.34211	1.94903	47	4.25532	2.39082	55	5.81818	2.10898	30	5.2	2.46912	41	3.34146	2.47598	48	5.875	1.9529
790	melunakkan	soften	38	5.15789	1.77865	47	4.25532	2.14139	55	5.63636	2.03091	30	5.2	2.15599	41	4.46341	2.36746	48	5.20833	2.01017
791	melupakan	forget, forget about	38	3.73684	2.00922	47	5.17021	2.10918	55	5.2	2.09408	30	5.53333	2.47377	41	5.97561	2.28569	48	6.33333	2.12716
792	memalukan	disgrace, disgraceful, cause shame	38	3.44737	2.0625	47	5.51064	2.33938	55	4.43636	2.11488	30	4.96667	2.29667	41	5.2439	2.51774	48	6.52083	2.09345
793	memamah	chew	38	4.63158	1.90903	47	4.57447	1.87367	55	4.92727	1.74116	30	4.8	2.28035	41	4.7561	2.11873	48	4.3125	2.45951
794	memamah biak	chew a cud for the second time	38	4.86842	1.69532	47	4.42553	1.77843	55	5.14545	2.02227	30	5.06667	2.71564	41	4.78049	2.17385	48	3.85417	2.34284
795	memanggang	toast, roast, bake	38	5.44737	1.87007	47	5.06383	2.0579	55	5.58182	1.95969	30	5.8	2.18774	41	3.19512	2.21607	48	5.5625	2.0926
796	mematuhi	obey	38	6.26316	1.9408	47	4.3617	2.46211	55	5.38182	2.33723	30	6.13333	2.41737	41	4.46341	2.44026	48	6.85417	1.99989
797	membakar	burn, set on fire	38	2.78947	1.59658	47	6.38298	1.29469	55	5.54545	1.95143	30	5.1	2.39756	41	3.70732	2.11239	48	5.85417	2.29699
798	membayangkan	imagine, describe	38	5.47368	1.95541	47	4.65957	2.32451	55	5.96364	1.99966	30	5.86667	2.40306	41	5.87805	2.58065	48	6.47917	2.20241
799	membelai	caress, stroke	38	6.18421	1.64161	47	3.04255	1.94442	55	5.49091	1.67634	30	5.23333	2.43088	41	3.73171	2.06185	48	5.52083	2.03156
800	membenci	hate	38	2.63158	1.49632	47	5.44681	2.30131	55	4.67273	2.18627	30	5.1	2.32453	41	5.53659	2.34625	48	6.29167	2.1827
801	memberkati	bless	38	6.21053	2.48409	47	3.85106	2.48455	55	5.58182	2.0878	30	4.9	2.82049	41	5.97561	2.69711	48	5.27083	2.69546
802	membuang	discard, throw, exile	38	4.68421	2.05473	47	4.89362	2.13902	55	5.52727	2.15041	30	6.36667	2.4842	41	3.07317	2.39155	48	6.77083	2.20483
803	membusuk	rot, decay	38	3.07895	1.93658	47	4.97872	2.06933	55	4.49091	2.18473	30	6.1	2.09021	41	4.02439	2.10342	48	5.58333	2.16189
804	memecah	break, split, destroy, dissect	38	3.92105	1.7916	47	5.06383	1.93822	55	5.16364	1.86353	30	5.8	2.32527	41	4	2.14476	48	5.79167	2.04168
805	memelihara	take care of, maintain, raise	38	6.39474	2.0207	47	4.46809	2.19536	55	6.07273	1.76231	30	5.56667	2.17641	41	4.73171	2.17973	48	6.04167	2.08294
806	memeluk	embrace, hug	38	6.5	2.14035	47	4.74468	2.89278	55	6.38182	1.96724	30	5.3	2.53459	41	3.09756	1.93397	48	6.5	2.0525
807	memendam	bury, hide away	38	4.42105	2.06164	47	5.06383	2.59099	55	4.78182	2.27459	30	4.63333	2.45628	41	5.90244	2.5962	48	5.85417	2.10359
808	memijat	massage, squeeze, press	38	5.81579	1.99804	47	4.82979	2.22944	55	5.85455	1.72582	30	5.6	2.38675	41	3.04878	1.94873	48	5.89583	2.25256
809	memimpikan	dream of, dream about	38	6.07895	2.123	47	5.21277	2.55323	55	5.89091	2.00622	30	5.53333	2.48767	41	5.56098	2.59855	48	6.20833	2.13341
810	memompa	pump	38	5.52632	1.95541	47	4.87234	2.17313	55	5.43636	1.77183	30	5.53333	2.40306	41	3.14634	1.90474	48	5.54167	2.19243
811	memotong	cut (off), slice	38	4.65789	1.97657	47	4.80851	2.0709	55	5.85455	1.89949	30	5.63333	2.25118	41	3.36585	2.14192	48	6.4375	1.86692
812	memperlakukan	treat, handle	38	5.73684	1.91275	47	4.10638	2.27686	55	5.74545	1.9266	30	5.36667	2.29667	41	4.7561	2.40604	48	6.27083	2.23835
813	mempesona	dazzle	38	6.76316	2.09806	47	5.55319	2.75688	55	5.90909	2.32755	30	5.16667	2.64032	41	5.80488	2.74062	48	6.16667	1.97143
814	memuakkan	nauseating, disgusting	38	2.5	1.15665	47	6.02128	1.59468	55	4.74545	2.09247	30	5.3	1.98529	41	5.92683	2.5039	48	5.60417	2.14118
815	memualkan	sickening	38	3.5	1.65627	47	5.10638	2.31474	55	4.47273	2.14178	30	4.9	2.42615	41	5.09756	2.53776	48	5.22917	2.2993
816	memukau	charming	38	6.57895	2.02193	47	5.34043	2.53906	55	6.18182	2.07356	30	4.76667	2.59553	41	5.78049	2.48508	48	5.35417	2.22643
817	memukul	hit, strike	38	3.5	1.8995	47	6.08511	2.06239	55	5.72727	1.95746	30	5.56667	2.26949	41	3.36585	2.04641	48	6.125	1.9529
818	memutilasi	mutilate	38	2.81579	2.15426	47	5.82979	2.22944	55	4.87273	2.34169	30	4.3	2.56165	41	3.97561	2.04313	48	4.8125	2.24704
819	menahan	hold back, restrain	38	4.21053	1.78822	47	4.80851	2.03916	55	5.50909	1.86461	30	5.6	1.88643	41	4.92683	2.40198	48	6	2
820	menampar	slap, beat	38	3.02632	1.63553	47	6.10638	1.507	55	5.69091	2.06265	30	4.7	1.95024	41	3.87805	2.24939	48	5.54167	2.0727
821	menangis	cry	38	3.28947	1.52294	47	6.21277	2.03166	55	4.83636	2.18381	30	4.73333	2.47656	41	3.21951	2.26398	48	6.41667	2.38643
822	menanti	wait	38	4.73684	1.96846	47	4.91489	2.07291	55	5.12727	2.13485	30	4.96667	2.38506	41	6.14634	1.90474	48	5.95833	2.06241
823	menara	tower	38	5.60526	1.83862	47	4.48936	2.06284	55	5.52727	1.74116	30	6.3	2.35108	41	2.26829	1.83063	48	5.41667	2.18148
824	menarik	interesting, pull	38	6.60526	1.70118	47	5.31915	2.47691	55	5.90909	2.08409	30	4.8	2.56502	41	5.29268	2.84819	48	6.72917	1.96501
825	mencaci	abuse verbally, berate	38	2.92105	1.66655	47	6.2766	1.76564	55	5.07273	2.14178	30	4.83333	2.42236	41	4.2439	2.31063	48	5.33333	2.21536
826	mencampakkan	throw, toss	38	3.05263	1.8446	47	6.65957	1.47849	55	5.07273	2.159	30	5	2.31933	41	5.04878	2.32327	48	5.66667	2.22494
827	mencapit	tweeze	38	4.63158	1.68332	47	5.48936	1.64015	55	5.67273	1.95367	30	5.36667	2.34128	41	3.70732	2.04015	48	4.4375	2.14284
828	menceraikan	divorce, separate something from something else	38	3.26316	2.06233	47	5.10638	2.41584	55	5.30909	2.15056	30	5.33333	2.44009	41	4.53659	2.2147	48	5.70833	2.14336
829	menciptakan	create, produce	38	6.13158	2.41807	47	4.87234	2.60949	55	6.10909	1.96895	30	5.26667	2.88795	41	5.4878	2.63744	48	6.10417	2.12623
830	mencium	kiss, smell, sniff	38	5.39474	2.22443	47	4.31915	2.34156	55	5.69091	1.90392	30	4.86667	2.54251	41	3.31707	2.16147	48	6.35417	1.98387
831	mencolek	pinch	38	4.42105	1.63792	47	4.80851	2.15324	55	5.50909	1.98953	30	5.9	2.26442	41	3.26829	2.10979	48	5.72917	2.13122
832	mencubit	pinch	38	4.18421	2.11458	47	5.2766	1.97791	55	5.39091	1.85719	30	5.46667	2.43406	41	3.21951	2.09936	48	6.19792	2.13337
833	mendarat	land, reach the shore	38	5.57895	1.765	47	3.89362	2.03485	55	5	1.95316	30	5.63333	2.34128	41	3.95122	2.0488	48	6.04167	2.0727
834	mendendam	resent	38	2.89474	1.94227	47	6.06383	2.11006	55	4.83636	2.02543	30	5.13333	2.19299	41	6.17073	2.41767	48	5.375	2.13008
835	mendengki	envy	38	3	1.83067	47	6.12766	2.20293	55	4.92727	1.98004	30	4.53333	2.38867	41	6.19512	2.29368	48	4.70833	2.5261
836	mendung	cloudy, overcast	38	4.65789	1.84942	47	4.25532	2.4713	55	4.61818	2.10371	30	5.26667	2.59885	41	3.5122	2.2707	48	6.3125	2.39819
837	menebak	guess	38	5.65789	1.80504	47	4.93617	1.91566	55	5.45455	2.01676	30	4.93333	2.44855	41	5.19512	2.21607	48	6.10417	2.03417
838	menendang	kick	38	4.26316	1.84074	47	5.46809	2.06262	55	5.74545	1.80758	30	5.66667	2.32428	41	3.41463	2.08537	48	5.79167	2.16312
839	menenggelamkan	cause something to sink or disappear	38	3.55263	1.75063	47	5.21277	2.45778	55	5.01818	2.09489	30	5.16667	2.54725	41	4.4878	2.22623	48	5.33333	2.20573
840	mengabaikan	ignore, disregard	38	3.76316	2.17398	47	5.10638	2.36123	55	5.14545	1.78904	30	5.43333	2.48698	41	5.4878	2.53103	48	6.22917	2.19516
841	mengabdikan	subjugate, devote	38	6.47368	1.70432	47	4.48936	2.31134	55	5.89091	2.04281	30	4.76667	2.23889	41	6.5122	2.3251	48	5.77083	2.00255
842	mengajar	teach	38	6.07895	1.89425	47	4.40426	2.16353	55	5.96364	1.80497	30	5.93333	2.59885	41	3.65854	2.54568	48	6.4375	1.93409
843	mengaktifkan	activate	38	5.63158	2.16134	47	5.12766	2.28051	55	5.94545	1.94763	30	5.63333	2.18905	41	4.80488	2.35817	48	6.08333	2.09186
844	mengamankan	secure	38	6.21053	2.26797	47	4.70213	2.13577	55	5.87273	1.85647	30	5.8	2.20345	41	4.7561	2.59596	48	6.125	2.11001
845	mengawal	guard, escort, oversee	38	6.07895	1.74575	47	4.76596	2.06643	55	5.78182	1.9407	30	5.46667	2.25501	41	4.63415	2.35325	48	5.4375	2.15274
846	mengayuh	paddle, row	38	5.5	2.06319	47	4.93617	2.2205	55	5.85455	1.86009	30	5.66667	2.45418	41	3.31707	2.05474	48	5.29167	2.27809
847	mengecat	paint, tint	38	5.47368	1.10861	47	4.38298	2.05948	55	5.56364	1.80292	30	5.86667	2.33021	41	3.34146	2.05681	48	5.875	2.29361
848	mengecewakan	disappointing, disappoint	38	3.21053	1.833	47	4.80851	2.17334	55	4.16364	1.99781	30	5.3	2.43749	41	5.95122	2.65472	48	6.22917	2.19516
849	mengedipkan	wink, blink	38	5.23684	1.73102	47	4.53191	1.7919	55	5.90909	1.88829	30	5.56667	2.26949	41	3.5122	2.31432	48	5.1875	2.00697
850	mengejek	mock, ridicule	38	3.31579	1.98787	47	5.17021	2.19999	55	4.6	2.17392	30	5.43333	2.14449	41	4.21951	2.29687	48	6.1875	2.17975
851	mengeluhkan	complain about something	38	3.18421	1.69028	47	5.23404	2.07692	55	4.47273	1.98937	30	5.6	2.45792	41	4.5122	2.63744	48	6.20833	2.20211
852	mengembang	expand	38	5.68421	1.87595	47	4.6383	1.98281	55	5.65455	1.68015	30	5.8	2.38385	41	4.5122	2.18085	48	5.64583	2.11871
853	mengendalikan	control, lead, hold the reins, restrain	38	5.65789	1.94903	47	4.78723	2.26443	55	5.56364	2.2007	30	5.23333	2.40235	41	5.04878	2.39741	48	5.72917	2.21925
854	mengerikan	hideous	38	2.92105	1.66655	47	6.68085	1.9683	55	4.81818	2.26152	30	4.8	2.07448	41	5.56098	2.55977	48	6.08333	2.29554
855	mengerti	understand	38	6.02632	2.25996	47	4.3617	2.1812	55	6	1.82574	30	5.46667	2.34496	41	5.82927	2.27928	48	6.66667	1.91671
856	mengetik	type	38	5.92105	1.68269	47	4.68085	2.10699	55	5.74545	1.86804	30	5.3	2.43749	41	3.70732	2.30482	48	6.39583	2.1511
857	mengganggu	disturb, bother	38	3.44737	1.75063	47	5.78723	2.26443	55	5.23636	1.92415	30	5.6	2.41547	41	4.85366	2.40376	48	6.375	2.0382
858	menggantung	hanging	38	4.57895	2.1006	47	4.65957	1.89136	55	5.4	2.0602	30	4.86667	2.11291	41	4	2.03715	48	6.14583	2.03156
859	menggapai	reach	38	6.92105	1.93658	47	5.29787	2.73396	55	6.21818	2.0156	30	4.96667	2.34128	41	4.56098	2.74817	48	5.39583	2.09091
860	menggaruk	scratching	38	5.36842	1.73082	47	5.10638	1.99166	55	5.65455	1.73438	30	5.26667	2.53164	41	3.36585	2.05859	48	6.0625	2.17731
861	menggemaskan	adorable	38	6.52632	1.84152	47	5.19149	2.25194	55	5.76364	1.98106	30	4.86667	2.20866	41	5.31707	2.44376	48	6.25	1.98398
862	menggetarkan	thrill	38	5.52632	1.85613	47	5.55319	2.23421	55	5.52727	1.9231	30	4.96667	2.20475	41	4.73171	2.62702	48	5.39583	1.96501
863	menggiling	grind	38	5.52632	1.79695	47	4.61702	1.76381	55	5.18182	2.11775	30	4.93333	2.39156	41	3.43902	2.24776	48	5.45833	1.95653
864	menggoda	tease, flirt	38	4.5	2.08232	47	5.70213	2.15971	55	5.8	1.95131	30	5.11667	2.38576	41	4.90244	2.4133	48	6.36458	2.09902
865	menggunting	cutting	38	4.92105	1.87993	47	4.2766	2.23317	55	5.65455	1.87792	30	5.3	2.27657	41	3.21951	2.11556	48	6.45833	2.11337
866	menghalangi	blocking	38	3.44737	1.71948	47	4.91489	2.1247	55	5.10909	2.06982	30	5.06667	2.33317	41	4.73171	2.51022	48	5.95833	1.99956
867	menghancurkan	destroy, wreck	38	2.76316	1.76197	47	5.6383	2.24988	55	5.10909	2.20834	30	5.66667	2.45418	41	4.34146	2.54568	48	6.02083	2.17813
868	menghanguskan	sear	38	3.63158	2.11073	47	5.19149	2.06037	55	5.41818	2.149	30	4.8	2.41261	41	3.90244	2.40629	48	5	2.43206
869	menghias	decorate	38	6.13158	1.97513	47	4.46809	2.00923	55	6.14545	1.74715	30	5.53333	2.38867	41	4.2439	2.39563	48	6.20833	1.79785
870	menghina	insulting, insult	38	2.52632	1.46558	47	5.91489	1.81575	55	4.47273	2.20986	30	5.13333	2.43159	41	5	2.33452	48	5.83333	2.12716
871	menghindar	dodge	38	4.5	2.19027	47	4.74468	2.25994	55	5.01818	2.13863	30	5.1	2.29467	41	4.39024	2.54831	48	6.54167	2.17293
872	menghormati	respect	38	6.13158	2.0687	47	4.85106	2.21633	55	5.85455	1.88972	30	5.56667	2.5008	41	4.95122	2.30164	48	6.375	1.97457
873	mengigit	bite	38	3.55263	1.57166	47	5.14894	1.86476	55	5.34545	2.01125	30	5.03333	2.60614	41	3.56098	2.21415	48	5.85417	2.27839
874	mengilhami	inspire	38	6.36842	1.79219	47	4.7234	2.29083	55	5.63636	1.91837	30	5.03333	2.32651	41	6.46341	2.18057	48	4.9375	2.13787
875	menginginkan	want	38	6.18421	1.76842	47	5.6383	2.50587	55	5.78182	2.23351	30	5.03333	2.35597	41	5.65854	2.60394	48	6.3125	2.38038
876	menginspirasi	inspire	38	6.57895	2.12618	47	5.21277	2.66977	55	6.03636	2.20239	30	4.93333	2.59885	41	6.02439	2.65977	48	6.47917	1.87922
877	mengkhianati	betray	38	3.13158	2.0424	47	6.19149	2.19325	55	4.78182	2.17469	30	4.6	2.62087	41	6.19512	2.22732	48	6.14583	2.042
878	mengobati	treat	38	6.55263	1.92701	47	4.89362	2.48678	55	6.38182	1.63855	30	5.36667	2.51181	41	4.36585	2.70884	48	6.47917	1.89051
879	mengotori	littering, pollute	38	3.05263	1.8592	47	5.2766	2.03984	55	5.09091	1.91749	30	5.43333	2.47307	41	4.04878	2.15582	48	6.04167	2.02073
880	mengucilkan	isolate	38	3.21053	2.0945	47	5.34043	2.36162	55	5.10909	2.14884	30	6.23333	2.44503	41	5.04878	2.334	48	5.35417	2.40999
881	menikam	stabbing	38	2.89474	2.27548	47	5.93617	2.47074	55	5	2.0367	30	4.63333	2.35597	41	4.02439	2.17357	48	4.58333	2.45672
882	meningkatkan	increase	38	6.23684	2.1109	47	4.91489	2.22466	55	5.69091	1.94244	30	5.56667	2.37346	41	5.4878	2.09907	48	5.97917	2.10864
883	menjangkau	reach	38	6.02632	2.12434	47	4.65957	2.2677	55	6.27273	1.86045	30	5.73333	2.42022	41	4.58537	2.25805	48	5.77083	2.19516
884	menjengkelkan	annoying	38	3.18421	1.52201	47	5.61702	2.2799	55	4.76364	1.84555	30	5.23333	2.5008	41	5.53659	2.39893	48	5.95833	2.37861
885	menjerit	scream	38	4.05263	2.25349	47	6.25532	2.06911	55	5.25455	2.22126	30	4.9	2.30965	41	3.73171	2.39817	48	6.02083	2.32003
886	menjijikkan	disgusting	38	2.84211	2.06026	47	5.78723	2.21591	55	4.32727	2.20315	30	5.26667	2.27328	41	4.97561	2.37158	48	6.29167	2.22135
887	menonton	watch	38	6.28947	2.26498	47	4.68085	2.43263	55	6.27273	1.70462	30	5.86667	2.55604	41	3.56098	2.18001	48	6.64583	2.12873
888	menopang	sustain	38	6.23684	1.69951	47	4.34043	2.3524	55	5.92727	1.98004	30	5.16667	2.50631	41	4.29268	2.2276	48	5.47917	1.82173
889	mentah	crude, raw	38	3.78947	2.02895	47	4.29787	1.75592	55	4.6	1.97765	30	5.33333	2.53708	41	3.58537	2.32353	48	5.9375	2.1078
890	menteri	minister	38	4.92105	1.56622	47	5	2.05363	55	5.23636	2.05448	30	5.86667	2.22421	41	2.82927	2.3654	48	5.70833	2.0727
891	menulis	write	38	6.13158	1.63031	47	4.65957	2.4252	55	6.27273	1.7369	30	5.86667	2.25501	41	3.09756	2.36437	48	6.97917	2.08836
892	menumis	sauté	38	5.94737	1.81506	47	4.85106	2.0534	55	5.6	1.66222	30	4.8	2.41261	41	3.65854	2.12849	48	6.35417	1.7923
893	menyakiti	hurt	34	2.55882	1.30712	38	6.31579	1.45389	34	5.16667	2.37133	34	6.35294	2.11606	34	5.82353	2.13869	33	6.54545	2.03241
894	menyalibkan	crucify	34	3.17647	1.97669	38	6.47368	2.27485	34	5.25	2.40018	34	3.44118	2.0917	34	5.11765	2.40913	33	2.93939	2.30406
895	menyambar	pounce	34	3.47059	1.77926	38	5.55263	1.8262	34	5	2.48474	34	4.97059	1.42457	34	5	2.24283	33	5.54545	2.25126
896	menyampaikan	deliver	34	5.26471	2.27381	38	3.5	2.23909	34	6.33333	2.099	34	6.23529	1.92368	34	5.08824	2.87484	33	7.54545	1.85558
897	menyapa	greet	34	6.67647	1.68272	38	4.42105	2.26169	34	6	2.04302	34	6.52941	1.44044	34	4.47059	2.60809	33	7.09091	1.77418
898	menyayangkan	deplore, regret	34	3.79412	2.21263	38	4.97368	2.03333	34	4.83333	1.90347	34	5.58824	2.23088	34	5.76471	1.97037	33	6.24242	2.63427
899	menyelamatkan	save, rescue	34	7.17647	1.73154	38	5.94737	2.19271	34	6.875	2.04966	34	6.70588	1.14228	34	5.05882	2.53391	33	7.45455	1.32502
900	menyembuhkan	cure	34	7.08824	1.71213	38	4.60526	2.2486	34	6.25	2.57496	34	6.35294	1.73873	34	5.52941	2.31249	33	6.93939	2.04541
901	menyembunyikan	hide	34	3.88235	2.17095	38	4.26316	1.96846	34	5.625	2.24214	34	5.67647	1.93407	34	6.47059	2.24601	33	6.78788	2.20451
902	menyemprot	spray	34	4.88235	2.02656	38	4.92105	1.87993	34	5.45833	2.1865	34	5.41176	2.29779	34	4.32353	2.56693	33	6.18182	2.18596
903	menyenangkan	fun	34	7.32353	2.19808	38	5.81579	2.64938	34	6.875	1.77697	34	6.97059	1.73179	34	5.91176	2.78924	33	7.15152	2.30653
904	menyesali	regret	34	2.70588	1.40409	38	5.47368	1.65606	34	4.58333	2.44801	34	6.91176	1.71213	34	5.79412	2.29333	33	6.84848	2.22375
905	menyesatkan	misleading	34	2.94118	1.79124	38	5.18421	1.73759	34	5.04167	2.38618	34	5.35294	2.1586	34	6	2.38683	33	6.45455	2.64682
906	menyetrika	ironing	34	5.35294	2.14451	38	3.55263	1.71948	34	5.5	2.10589	34	5.94118	2.04408	34	3.82353	2.3545	33	6.54545	2.19504
907	menyiksa	torture	34	2.41176	1.25813	38	6.68421	1.67824	34	5.125	2.55908	34	4.58824	2.41357	34	5.29412	2.69151	33	6.21212	2.28798
908	menyinggung	offensive, offend	34	3.35294	2.22768	38	5.78947	1.84769	34	5.04167	2.19642	34	5.26471	2.35242	34	5.52941	2.4524	33	6.87879	2.11775
909	menyukai	like	34	6.35294	1.90505	38	5.86842	2.66277	34	6.75	1.72576	34	7.05882	1.49628	34	6.14706	2.50009	33	7.51515	1.85609
910	menyusul	following	34	5	2.20193	38	4.78947	1.833	34	4.83333	2.16025	34	5.94118	1.98389	34	5.05882	2.933	33	7.12121	2.24663
911	merah	red	34	5.94118	1.72225	38	5.18421	2.20387	34	6.25	2.15184	34	5.64706	2.58061	34	3.61765	2.49866	33	7.30303	2.21479
912	meramu	gathering	34	5	2.08893	38	4.39474	2.18767	34	5.75	1.79976	34	5.17647	2.15281	34	5.35294	2.5332	33	4.81818	2.89886
913	merantau	wander	34	6.11765	1.47226	38	5.73684	1.38884	34	6.125	2.38314	34	6.32353	1.85408	34	5.5	2.5376	33	6.36364	2.38246
914	merapat	docked	34	4.47059	1.74487	38	4.28947	2.03892	34	5.79167	1.91059	34	6.52941	1.94212	34	4.38235	2.36149	33	6.54545	1.93796
915	merawat	treating	34	6.70588	1.58648	38	4.39474	2.36574	34	6.375	1.86063	34	6.64706	1.66756	34	4.55882	2.60758	33	6.9697	2.15762
916	mercu suar	lighthouse	34	5.70588	2.32938	38	4.55263	2.54364	34	5.5	2.60434	34	4.88235	2.40913	34	1.55882	1.79547	33	4.51515	2.48899
917	merdeka	independent	34	6.70588	1.58648	38	6.55263	2.0625	34	6.91667	1.90917	34	6.41176	1.94029	34	5.20588	2.63749	33	6.42424	2.17988
918	meresapi	pervade, absorbed	34	5.58824	2.03183	38	4.18421	1.37261	34	6.08333	2.04124	34	5.05882	2.13117	34	6.44118	1.90996	33	6.39394	2.20708
919	meriam	cannon	34	3.61765	1.63327	38	5.5	1.75145	34	5.79167	2.41335	34	5.17647	2.65684	34	3.23529	2.6862	33	5.45455	2.46337
920	merpati	pigeon, dove	34	6.41176	1.59768	38	3.39474	1.85326	34	5.91667	1.95419	34	5.23529	2.45022	34	2.67647	2.50721	33	6.18182	2.27011
921	merusak	damage, ruin	34	3.17647	1.91439	38	6	1.45193	34	5	2.08514	34	6.11765	2.11438	34	4.94118	2.41135	33	6.87879	2.42071
922	mesin	machine	34	5.11765	2.19869	38	3.94737	1.78503	34	5.875	2.38314	34	6.47059	1.77926	34	2.76471	2.42536	33	6.90909	2.22716
923	mesra	intimate	34	5.41176	2.43855	38	5.65789	2.10888	34	6	1.91107	34	5.64706	2.17259	34	5.20588	2.72785	33	7.18182	1.62893
924	metode	method	34	5.29412	1.89943	38	4.81579	2.01152	34	5.95833	2.11576	34	6.58824	1.67183	34	5.02941	2.44311	33	7.48485	1.90593
925	mewah	luxury	34	6.47059	1.67396	38	5.44737	2.21417	34	6	2.43168	34	6	1.90693	34	4.61765	2.87112	33	6.78788	2.073
926	militer	military	34	3.97059	1.83378	38	5.92105	1.83629	34	5.5	2.81301	34	5.35294	2.41061	34	4.17647	2.50419	33	5.69697	2.66323
927	mimpi	dream	34	6.29412	1.50815	38	5.13158	2.46238	34	5.20833	2.57039	34	6.11765	2.27988	34	5.88235	3.0328	33	7.42424	2.06201
928	mimpi buruk	nightmare	34	2.64706	2.02832	38	5.76316	2.53019	34	4.125	2.60956	34	5	2.65147	34	6.47059	2.35147	33	6.75758	2.44988
929	minat	interest	34	6.52941	2.6769	38	5.42105	2.70766	34	6.875	1.89536	34	7	1.51757	34	5.94118	2.71852	33	7.39394	2.04541
930	minuman	drinks	34	5.70588	2.43123	38	4.65789	2.3968	34	5.83333	2.21981	34	6.17647	2.18078	34	2.64706	2.33397	33	7.60606	2.10564
931	minyak tanah	kerosene	34	4.88235	2.05625	38	4.55263	2.04936	34	4.75	2.64164	34	4.94118	2.18731	34	2.94118	2.60467	33	6.42424	2.47526
932	mistik	mystical	34	3.41176	2.28457	38	5.68421	2.50519	34	5.04167	2.15647	34	4.35294	2.25472	34	7.44118	1.63654	33	6.21212	2.39475
933	mobil	car	34	6.29412	2.30322	38	4.76316	2.23527	34	6.29167	1.94443	34	6.23529	2.47483	34	2.73529	2.41597	33	7.57576	2.17988
934	mobilitas	mobility	34	5.88235	1.87107	38	5.47368	1.87064	34	5.45833	2.30272	34	4.88235	2.05625	34	5.73529	2.12216	33	5.63636	2.08893
935	modar	dead	34	3.70588	1.93108	38	5.34211	1.71285	34	4.875	1.96297	34	4.82353	2.12447	34	5.61765	2.1036	33	3.78788	2.3016
936	monyet	monkey	34	4.29412	2.13952	38	5	2.32495	34	5.08333	2.46571	34	5.76471	1.89191	34	2.5	2.33874	33	6.45455	2.43786
937	moral	moral	34	6.82353	2.00712	38	4.73684	2.1141	34	6.875	2.15311	34	6.47059	2.12111	34	6.55882	2.6877	33	7.18182	1.72218
938	motel	motel	34	4.23529	1.72431	38	4.23684	1.895	34	5.125	2.02833	34	4.82353	2.3928	34	3.38235	2.46201	33	4.09091	2.3233
939	muak	fed up	34	2.70588	1.66113	38	4.92105	1.99163	34	4.95833	2.21613	34	6	2.51058	34	6.02941	2.09596	33	6.48485	2.26552
940	mual	nausea	34	3.29412	2.02304	38	5.23684	1.86626	34	4.20833	2.46681	34	5.23529	2.07523	34	4.61765	2.73046	33	7.06061	2.12043
941	muda	young	34	6.41176	2.06144	38	4.94737	2.18035	34	6	2.5876	34	6.35294	2.17259	34	4.35294	2.729	33	7.21212	2.05787
942	mudah	easy	34	7.05882	1.49628	38	4.28947	2.21674	34	5.91667	2.33902	34	6.41176	2.17587	34	5.61765	2.60553	33	7.54545	1.96994
943	mulut	mouth	34	5.47059	2.09234	38	4.71053	1.99875	34	6.08333	2.65259	34	6	2.17423	34	2.76471	2.71984	33	7.54545	1.98574
944	muntah	vomiting	34	3.38235	2.34863	38	5	1.97279	34	4.16667	2.33437	34	5.41176	2.38833	34	3.41176	2.47555	33	6.81818	2.12801
945	muram	grim	34	2.73529	1.7287	38	5	2.28981	34	4.875	2.30901	34	5.35294	2.55701	34	4.17647	2.84414	33	4.66667	2.93329
946	murka	wrath	34	2.47059	1.61874	38	5.97368	1.88144	34	5.45833	2.48437	34	5.17647	2.58751	34	5.97059	2.35469	33	5.39394	2.42306
947	murni	pure	34	6.94118	1.43424	38	3.81579	2.1792	34	5.79167	2.26465	34	6.29412	1.46741	34	5.5	2.75516	33	6.72727	2.26761
948	murung	moody	34	2.41176	1.37329	38	4.13158	1.89125	34	4.83333	2.38959	34	5.58824	2.06144	34	4.38235	2.7854	33	6.54545	2.42501
949	museum	museum	34	6	1.77525	38	3.78947	1.94739	34	5.66667	2.31567	34	5.94118	2.18731	34	3.05882	2.66221	33	6.36364	2.30242
950	musik	music	34	6.88235	2.35828	38	6.05263	2.35897	34	6.58333	1.83958	34	6.82353	2.12447	34	3.94118	2.71852	33	7.45455	2.09301
951	musim gugur	autumn	34	6.05882	2.32172	38	4.55263	2.55425	34	5.41667	2.16527	34	5.58824	2.48776	34	3	1.85864	33	5.30303	3.07698
952	musim semi	spring	34	6.94118	1.73975	38	5.63158	2.87976	34	5.54167	2.06375	34	4.76471	2.66355	34	4.02941	2.5404	33	5.06061	2.97846
953	muslihat	deception	34	3.05882	1.80808	38	5.44737	1.81134	34	5.08333	2.32036	34	4.35294	1.96765	34	6.73529	2.247	33	4.9697	2.8005
954	mutasi	mutation	34	3.97059	1.73179	38	4.89474	2.12818	34	5.20833	2.08471	34	5.05882	2.42389	34	4.97059	2.49223	33	5.93939	2.24916
955	nafsu	lust	34	4.41176	2.28457	38	5.63158	2.1235	34	6.29167	2.47561	34	4.64706	2.20031	34	5.91176	2.41671	33	6.63636	2.47258
956	naik darah	get angry	34	2.58824	1.39518	38	5.92105	1.76117	34	4.75	2.48911	34	6.23529	2.04582	34	6.05882	2.15942	33	6.18182	2.54282
957	naik pitam	get mad	34	2.32353	1.29616	38	6.21053	2.15805	34	5.08333	2.56933	34	4.35294	2.11606	34	5.67647	2.17033	33	4.42424	3.07236
958	nama	name	34	6.44118	1.4183	38	4.65789	1.74412	34	6.04167	1.96666	34	6.70588	1.93108	34	4.61765	2.73046	33	7.66667	2.02587
959	nanah	pus	34	2.64706	1.95219	38	5.68421	2.15739	34	3.83333	2.07818	34	4.05882	2.07352	34	3.38235	2.82858	33	5.24242	2.59844
960	napas	breath	34	6.29412	1.86725	38	3.63158	2.04571	34	5.79167	2.4313	34	6.52941	1.84613	34	3.55882	2.45185	33	7.0303	2.31145
961	narkotik	narcotics	34	2.64706	1.59321	38	5.92105	2.14831	34	4.95833	2.83578	34	4.58824	2.48776	34	3.97059	2.74674	33	5.66667	2.45798
962	nasi	rice	34	6.35294	1.73873	38	4.39474	2.45543	34	5.54167	2.70232	34	5.82353	2.36734	34	2.85294	2.60689	33	7.75758	2.20837
963	natal	christmas	34	4.47059	2.7218	38	5.60526	2.75622	34	5.66667	2.40772	34	5.64706	2.69548	34	4.79412	2.85805	33	6.54545	2.30612
964	negara	state	34	5.05882	2.10254	38	4.84211	1.91052	34	5.79167	2.16653	34	5.76471	2.40024	34	4.17647	2.64541	33	6.9697	2.31145
965	nektar	nectar	34	5.70588	2.111	38	3.44737	1.71948	34	5.75	2.04833	34	4.64706	2.38534	34	3.91176	2.5863	33	3.90909	2.18466
966	neraka	hell	34	2.47059	2.03359	38	5.89474	2.06371	34	4.45833	2.68618	34	5.05882	2.49777	34	4.97059	3.08943	33	6.51515	2.12311
967	nestapa	sorrow	34	3.29412	2.08209	38	4.63158	1.56691	34	5.25	2.21163	34	4.94118	1.57521	34	6.73529	1.92761	33	3.63636	2.45991
968	neurotik	neurotic	34	3.23529	2.07523	38	6.15789	1.76339	34	4.25	2.57496	34	5.41176	2.28457	34	5.91176	1.76442	33	5.66667	2.36731
969	ngambek	cranky	34	2.35294	1.20309	38	5.21053	2.21979	34	5.20833	2.4313	34	5.82353	2.31557	34	4.76471	2.36206	33	7.24242	2.22247
970	ngeri	horror	34	3.29412	1.83451	38	6.47368	2.06302	34	4.25	2.15184	34	5.88235	1.93476	34	5.91176	2.35318	33	7.09091	2.18466
971	nyaman	comfortable	34	6.64706	2.25472	38	3.68421	2.81026	34	6.16667	2.27781	34	7.05882	1.65037	34	6.32353	2.31884	33	7.24242	2.42423
972	nyamuk	mosquito	34	3.35294	1.90505	38	4.94737	1.90231	34	4.79167	2.57039	34	6.47059	2.03359	34	2.61765	2.39968	33	7.48485	1.98622
973	nyeri	pain	34	3.35294	2.14451	38	5.89474	1.42922	34	4.08333	2.06243	34	6	1.70561	34	4.64706	2.33397	33	6.63636	2.51021
974	nyiur	coconut	34	6	1.80907	38	4.63158	2.03245	34	5.29167	2.21613	34	6.44118	1.61791	34	5.64706	2.69548	33	4.0303	2.48099
975	obat	drug	34	4.88235	2.05625	38	5.63158	1.58406	34	5.91667	2.12473	34	7.29412	1.64279	34	3.02941	2.58768	33	7.15152	1.93845
976	obesitas	obesity	34	3.41176	1.70769	38	5.31579	1.98787	34	4.16667	2.40772	34	5.23529	2.21645	34	3.91176	2.44165	33	6.42424	2.48785
977	obsesi	obsession	34	5.29412	2.08209	38	5.78947	2.31514	34	6.29167	2.62892	34	5.35294	1.84033	34	6.26471	2.35242	33	6.78788	2.28798
978	olok-olok	joke	34	2.70588	1.99286	38	5.68421	1.93272	34	4.79167	2.14637	34	5.41176	2.11943	34	5.14706	2.46346	33	5.36364	2.43437
979	ombak	waves	34	5.88235	1.99643	38	4.94737	2.47088	34	5.125	2.57602	34	5.64706	2.17259	34	2.79412	2.35847	33	6.18182	2.70941
980	omong kosong	nonsense	34	2.88235	1.73668	38	5.5	1.76681	34	4.66667	2.31567	34	5.64706	1.77324	34	5.79412	2.40932	33	6.24242	2.54988
981	opini	opinion	34	6.17647	1.81693	38	4.36842	2.03245	34	6.54167	1.95558	34	6.70588	1.69722	34	5.79412	2.60279	33	7.18182	1.72218
982	opsi	option	34	5.94118	1.72225	38	3.86842	1.69532	34	5.45833	2.41335	34	6.29412	1.89943	34	5.08824	2.60963	33	6.21212	2.64289
983	optimisme	optimism	34	7	1.93845	38	5.73684	2.468	34	6.83333	2.20013	34	7	1.74078	34	6.38235	2.59387	33	7.63636	1.36515
984	orang	person	34	5.88235	1.87107	38	4.68421	1.77224	34	6.16667	1.90347	34	6.76471	1.95493	34	2.44118	2.43946	33	7.60606	1.98336
985	orang-orang	people	34	5.88235	2.19869	38	4.60526	2.09941	34	6.25	2.2312	34	6.70588	1.83451	34	2.61765	2.26989	33	7.90909	1.54846
986	orgasme	orgasm	34	4.58824	2.48776	38	5.15789	2.09924	34	4.75	2.19188	34	4.23529	2.54724	34	4.52941	2.31249	33	5	2.23607
987	orkestra	orchestra	34	6.41176	1.63517	38	5.68421	2.71239	34	4.91667	2.20507	34	5.17647	2.56398	34	3.88235	2.61423	33	5.78788	2.35528
988	otak	brain	34	6.82353	1.81693	38	5.68421	2.08087	34	6.625	2.08123	34	6.58824	2.31094	34	3.55882	2.894	33	7.45455	1.78695
989	pabrik	factory	34	5.35294	2.05798	38	4.52632	1.5199	34	5.25	2.09035	34	5.58824	2.03183	34	2.91176	2.2746	33	6.72727	2.36211
990	pacar	girlfriend	34	5.47059	2.53742	38	6.18421	2.33487	34	6.08333	2.16527	34	5.94118	1.92182	34	3.41176	2.57161	33	7.51515	1.93845
991	pai	pie	34	5.41176	1.97127	38	4.81579	2.11629	34	5.70833	1.68056	34	5.58824	2.20355	34	3.64706	2.47267	33	3.39394	2.31759
992	pakaian	clothes	34	6.23529	2.24363	38	4.55263	2.11427	34	6.25	1.9393	34	6.47059	2.03359	34	2.52941	2.27283	33	7.15152	2.10833
993	palsu	false, fake	34	3	1.70561	38	5.36842	1.97855	34	4.625	2.48145	34	6.17647	2.18078	34	5.29412	2.5049	33	6.81818	2.2563
994	palu	hammer	34	4.82353	2.12447	38	4.18421	1.84325	34	5.79167	2.26465	34	5.52941	2.14949	34	2.52941	2.27283	33	6.42424	2.15102
995	palung	trough	34	5.11765	2.14285	38	4.55263	2.17725	34	4.70833	1.70623	34	4.70588	2.02304	34	3.47059	2.10678	33	4.78788	2.48442
996	paman	uncle	34	5.94118	1.9531	38	3.76316	1.61804	34	5.70833	1.94443	34	5.94118	2.13117	34	2.85294	2.27146	33	5.81818	2.73238
997	pamflet	pamphlet	34	4.94118	1.41295	38	4.21053	1.94739	34	5.04167	2.15647	34	5.58824	2.41357	34	2.97059	2.34179	33	5.75758	2.58639
998	panah	arrow	34	5.29412	2.13952	38	5.63158	1.60103	34	5.95833	2.40433	34	5.17647	2.26262	34	2.94118	2.52192	33	5.81818	2.5305
999	panda	panda	34	6.94118	1.68669	38	4.65789	2.07007	34	5.45833	2.41335	34	5.58824	2.23088	34	2.67647	2.48292	33	6.36364	2.6079
1000	panik	panic	34	3.47059	2.03359	38	5.31579	2.15739	34	4.91667	2.24416	34	6.35294	2.14451	34	5.76471	2.57092	33	7.30303	2.00756
1001	panitia	committee	34	5.70588	1.69722	38	4.18421	2.27626	34	5.70833	2.25503	34	6.47059	1.84613	34	2.91176	2.13723	33	7.45455	2.03241
1002	pantai	beach	34	6.58824	1.94029	38	5.18421	2.77883	34	5.58333	2.33902	34	6.47059	1.94212	34	3.11765	2.71656	33	7.0303	1.97618
1003	pantat	buttock, ass	34	4.17647	2.23567	38	4.76316	1.86626	34	4.625	1.99592	34	3.82353	2.12447	34	2.55882	2.23188	33	6	2.48747
1004	panter	panter	34	5.17647	1.71395	38	4.28947	1.54058	34	5.20833	1.95558	34	4.82353	1.81693	34	4.35294	2.02832	33	4.18182	2.27011
1005	papan	board	34	5.70588	1.83451	38	3.71053	2.10415	34	5.70833	2.36789	34	6.11765	2.30631	34	3.11765	2.67156	33	6.57576	2.41131
1006	paradigma	paradigm	34	5.11765	1.66542	38	4.42105	1.7341	34	5.83333	2.27781	34	4.82353	2.28924	34	7.14706	2.13389	33	5.78788	2.60717
1007	parah	severe	34	3.29412	1.73257	38	5.44737	1.89875	34	5.125	2.07076	34	6.29412	2.111	34	5.44118	2.51289	33	7.09091	2.35005
1008	parfum	perfume	34	6	2.08893	38	5.28947	2.09127	34	5.875	2.11233	34	6.11765	2.17095	34	2.97059	2.39299	33	7.33333	1.84842
1009	parlemen	parliament	34	4.11765	1.47226	38	4.71053	2.02562	34	5.54167	2.35869	34	5.23529	2.21645	34	4.76471	2.43782	33	4.81818	2.31104
1010	partai	party	34	4.17647	1.74895	38	5.02632	1.89575	34	5.95833	2.34945	34	5.82353	2.06663	34	4.47059	2.28613	33	6.06061	2.44872
1011	partai	party	34	4.23529	2.04582	38	5.15789	2.06026	34	5.54167	2.58725	34	5.70588	2.24998	34	4.64706	2.68421	33	6.18182	2.2563
1012	partisipasi	participation	34	6.47059	2.31249	38	5.10526	2.26357	34	6.83333	2.05715	34	6.64706	2.02832	34	5.58824	2.65282	33	6.45455	2.7849
1013	pasal	paragraph, article	34	4.70588	2.02304	38	4.78947	1.81819	34	5.45833	2.32153	34	5.11765	2.38384	34	4.5	2.5136	33	5.93939	2.06063
1014	pasangan	couple	34	6.17647	2.65684	38	5.57895	2.53229	34	5.95833	2.09511	34	5.94118	2.34768	34	3.88235	2.5198	33	7.21212	2.21864
1015	pasar	market	34	6.11765	1.83839	38	4.84211	2.09924	34	5.875	1.985	34	5.94118	2.68488	34	2.82353	2.19463	33	7.39394	2.01462
1016	pasien	patient	34	4.47059	1.74487	38	4.31579	2.1823	34	4.5	2.41373	34	6.23529	2.27048	34	2.88235	2.31941	33	7.18182	1.91139
1017	pasir	sand	34	6	1.90693	38	4.10526	2.08974	34	5.41667	2.32036	34	5.94118	2.26891	34	2.64706	2.54514	33	6.66667	2.20322
1018	pasta	pasta	34	5.41176	2.53602	38	5.31579	2.23129	34	5.33333	2.54809	34	5.82353	2.34159	34	3.17647	2.49206	33	6.27273	2.80928
1019	patah hati	broken heart	34	3.35294	1.84033	38	5.47368	2.44658	34	4.20833	2.57039	34	6.29412	2.08209	34	5.85294	2.37579	33	7.06061	2.31759
1020	paten	patent	34	6.64706	1.8071	38	4.57895	2.28546	34	5.70833	2.49311	34	4.88235	2.38384	34	6.38235	2.65164	33	5.87879	2.73585
1021	patriot	patriot	34	6.35294	1.99822	38	4.76316	2.38729	34	6.375	2.22266	34	5.11765	2.45893	34	5.52941	2.7218	33	4.75758	2.62238
1022	patung	sculpture	34	5.35294	2.11606	38	3.84211	1.99359	34	4.875	2.32776	34	5.88235	2.43416	34	2.67647	2.45839	33	6.66667	1.89846
1023	paus	whales	34	5.82353	2.18078	38	4.52632	2.08906	34	5.33333	2.11961	34	5	2.28301	34	2.52941	2.36432	33	5.90909	2.22716
1024	paviliun	pavilion	34	6.05882	1.72225	38	4.18421	2.11629	34	5.875	1.80127	34	5.23529	2.27048	34	3.29412	2.111	33	4.63636	2.80422
1025	payung	umbrella	34	6.05882	1.75708	38	3.89474	2.2516	34	5.83333	2.29682	34	5.64706	2.48489	34	2.67647	2.48292	33	7.39394	2.09074
1026	pedas	spicy	34	5.29412	1.86725	38	5.97368	2.09874	34	5.375	2.46387	34	6.64706	1.93661	34	4.23529	2.57092	33	7.66667	1.76186
1027	pejabat	officials	34	4.47059	2.17751	38	5.15789	1.77865	34	5.20833	2.55341	34	6.05882	2.26891	34	3.41176	2.17587	33	6.69697	2.49355
1028	pekat	concentrated	34	5.35294	2.11606	38	4.78947	1.84769	34	5.58333	2.26345	34	5.29412	1.94671	34	4.5	2.35166	33	5.60606	2.41013
1029	pekerjaan	job	34	6.41176	1.67183	38	5.44737	1.79635	34	5.625	2.3184	34	7.23529	1.12973	34	4.08824	2.23427	33	7.39394	2.24916
1030	pelacur	slut	34	1.91176	1.46407	38	6.89474	2.28733	34	4.125	2.30901	34	5.29412	2.30322	34	3	2.7634	33	5.69697	2.28425
1031	pelan	slowly, slow	34	4.58824	2.03183	38	3.52632	1.94154	34	5.66667	2.25864	34	6.17647	1.94579	34	5.67647	2.18425	33	7	2.03101
1032	pelangi	rainbow	34	6.52941	2.14949	38	5.34211	2.58139	34	5.33333	2.38959	34	5.70588	2.52898	34	3.08824	2.539	33	6.75758	2.39831
1033	pelari	runners	34	6	1.84226	38	4.92105	2.11023	34	6.33333	1.85722	34	5.70588	2.111	34	3.02941	2.28944	33	6.36364	2.32941
1034	pelayaran	shipping	34	5.23529	1.92368	38	4.81579	1.82853	34	5.54167	2.08471	34	5.76471	2.16107	34	4.55882	2.32498	33	5.87879	2.27428
1035	pelipis	temples	34	5.35294	1.66756	38	4.05263	1.93051	34	5	2.30312	34	4.94118	2.63934	34	2.17647	1.9613	33	5.48485	2.3733
1036	peluang	opportunities, chance	34	6.47059	1.91066	38	4.78947	1.84769	34	5.875	2.17321	34	6.76471	1.75911	34	6.73529	2.15053	33	6.81818	2.32452
1037	peluit	whistle	34	5	1.87487	38	4.02632	1.85249	34	5.70833	2.56191	34	4.94118	2.56953	34	2.82353	2.63393	33	5.84848	2.62347
1038	peluk	hug	34	6.70588	1.80117	38	4.89474	2.81684	34	6.25	2.04833	34	5.88235	2.27988	34	4.44118	2.79817	33	7.54545	1.66002
1039	pelukan	hugs	34	5.94118	2.24204	38	5.13158	2.7624	34	5.95833	2.19642	34	5.76471	2.42536	34	3.67647	2.44603	33	6.45455	2.19504
1040	peluru	bullet	34	4	1.93845	38	5	2.20564	34	5.33333	2.40772	34	5.47059	1.97308	34	2.73529	2.3395	33	5.48485	2.29294
1041	pemain	player	34	5.88235	1.59097	38	4.57895	1.60458	34	5.75	2.09035	34	6.47059	1.77926	34	2.88235	2.19869	33	6.90909	2.52937
1042	pemakaman	funeral	34	2.82353	1.97669	38	4.73684	2.20177	34	4.66667	2.76101	34	5.23529	2.45022	34	4.26471	2.62053	33	6.12121	2.44639
1043	pembantai	butcher	34	1.94118	1.32439	38	6.65789	1.71285	34	5.125	2.7396	34	4.23529	2.54724	34	4.55882	2.37654	33	5.51515	2.39949
1044	pembantaian	slaughter	34	1.76471	1.07475	38	6.94737	1.91646	34	4.79167	2.65361	34	4.82353	2.34159	34	4.61765	2.21585	33	5.93939	2.39713
1045	pembelot	deserter	34	3.94118	1.92182	38	5.81579	2.10348	34	5.16667	1.85722	34	5.64706	2.08722	34	4.94118	2.29547	33	3.45455	1.88896
1046	pemberontakan	uprising, rebellion	34	3.76471	2.24363	38	6.02632	2.04658	34	5.125	2.2901	34	4.94118	2.10254	34	5.35294	2.28144	33	5.51515	2.52638
1047	pembunuh	killer	34	2.32353	1.51198	38	6.52632	1.7201	34	4.75	2.13154	34	4.88235	2.6258	34	3.29412	2.40617	33	6.09091	2.75413
1048	pembunuhan	murder	34	2.58824	1.59768	38	6.71053	1.82931	34	4.875	2.25181	34	5.23529	2.77498	34	5.20588	2.55579	33	6.33333	2.53311
1049	pemenggal	decapitating	34	2.91176	1.67635	38	6.57895	1.86912	34	4.5	2.28416	34	4	2.14617	34	3.41176	2.17587	33	4.24242	2.37211
1050	pemerasan	extortion	34	2.70588	1.62424	38	5.28947	2.26498	34	4.58333	2.48328	34	4.94118	2.26891	34	5.26471	2.13639	33	5.72727	2.50341
1051	pemerintah	government	34	4.29412	2.13952	38	4.81579	1.84325	34	5.58333	2.5862	34	6.17647	2.49206	34	4.05882	2.75176	33	7.57576	1.56186
1052	pemilu	election	34	4.64706	2.17259	38	4.84211	2.03385	34	5.83333	2.07818	34	5.23529	2.29702	34	4.23529	2.59439	33	6.12121	2.16156
1053	pemimpin	leader	34	5.64706	2.05798	38	5.71053	2.21674	34	6.95833	2.23566	34	5.94118	2.56953	34	3.58824	2.38833	33	7.24242	2.48785
1054	pemuda	youth	34	6.58824	1.63517	38	5.23684	2.28313	34	6.625	1.99592	34	6.23529	2.16107	34	3.20588	2.29333	33	7.12121	2.21864
1055	pemuka	leaders	34	5.64706	2.33397	38	4.13158	1.93364	34	5.66667	2.46129	34	4.58824	2.60672	34	4.79412	2.60279	33	4.90909	2.68519
1056	penalti	penalty	34	4.64706	1.90505	38	5.39474	1.86778	34	5.25	2.26984	34	5.70588	2.02304	34	4.41176	2.57161	33	5.57576	2.43709
1057	penalti	penalty	34	5.17647	2.03709	38	5.26316	2.00922	34	5.125	2.25181	34	5.23529	2.10424	34	4.41176	2.57161	33	5.45455	2.50114
1058	penari	dancer	34	5.94118	1.79124	38	5.10526	2.31084	34	5.95833	2.0319	34	6.23529	2.07523	34	3.02941	2.27616	33	6.24242	2.34561
1059	pencabut nyawa	life taker	34	2.85294	1.84444	38	6.18421	2.49166	34	5	2.53669	34	4.47059	2.51342	34	5.88235	2.39652	33	4.87879	2.50945
1060	pencakar langit	skyscraper	34	5.70588	1.58648	38	5.92105	1.93658	34	5.625	2.10202	34	4.94118	2.34768	34	5.29412	2.86599	33	4.84848	2.32004
1061	pencandu	addict, junkie	34	3.14706	1.84444	38	5.07895	2.19805	34	4.45833	2.1865	34	4.41176	2.25788	34	3.97059	2.06684	33	5.78788	2.67812
1062	pencukur	shaver	34	5.11765	1.99643	38	4.71053	1.79952	34	5.5	2.14679	34	5.23529	2.10424	34	2.44118	2.17689	33	6.09091	2.26886
1063	penculikan	abduction, kidnapping	34	3.29412	2.111	38	5.71053	1.97153	34	4.79167	2.26465	34	4.70588	2.13952	34	4.82353	2.40543	33	6.27273	2.68413
1064	pencundang	loser	34	3	1.90693	38	4.86842	2.00231	34	3.58333	2.51805	34	4.82353	2.51626	34	5.08824	2.19321	33	5.21212	2.31513
1065	pencuri	thief	34	2.64706	1.90505	38	5.47368	2.10195	34	5	2.22632	34	5.17647	2.09575	34	3.08824	2.15136	33	6.45455	2.38604
1066	penderitaan	suffering	34	2.94118	2.01421	38	5.63158	2.32984	34	4	2.37743	34	6.17647	2.23567	34	6.05882	2.56953	33	6.24242	2.23649
1067	pendeta	pastor	34	4.58824	2.11943	38	4.18421	1.87235	34	5.66667	2.03591	34	5.58824	2.46328	34	2.82353	2.20839	33	5.93939	2.51171
1068	pendidikan	education	34	7	2.2563	38	6.21053	2.3728	34	6.45833	2.79719	34	7.23529	1.41547	34	5.11765	3.16002	33	7.87879	1.83299
1069	penduduk	population	34	5.82353	1.84999	38	3.52632	1.50201	34	5.375	2.29957	34	6.47059	1.63735	34	3.14706	2.45113	33	6.9697	1.99193
1070	penerimaan	acceptance	34	6.94118	2.10254	38	5.02632	2.69621	34	6.29167	2.11576	34	6.41176	2.03183	34	5.85294	2.35014	33	6.66667	2.21736
1071	pengacau	intruder, troublemaker	34	2.76471	1.8596	38	5.5	1.70452	34	5.04167	2.19642	34	5.64706	1.77324	34	4.61765	2.18833	33	5.9697	2.14308
1072	pengadilan	court	34	4.94118	2.07352	38	5.36842	1.71513	34	5.75	2.43614	34	5.47059	2.38982	34	4.32353	2.5551	33	6.72727	2.0352
1073	pengamat	observers	34	5.64706	2.55701	38	4.39474	2.2486	34	6.625	1.9068	34	5.70588	2.19544	34	4	2.71918	33	6.24242	2.38525
1074	pengaruh	influence, effect	34	4.94118	2.10254	38	5.23684	1.68353	34	6.29167	2.09511	34	6.82353	1.35893	34	5.73529	2.39075	33	7.30303	2.15762
1075	pengecut	coward	34	2.76471	1.57747	38	4.52632	2.16529	34	4.45833	2.26465	34	5.05882	2.63934	34	4.67647	2.18425	33	6.48485	2.26552
1076	pengemis	beggar	34	3.29412	1.66113	38	4.63158	1.83688	34	4.375	2.10202	34	5.47059	2.28613	34	3.05882	2.28223	33	6.66667	2.32737
1077	pengering	dryer	34	4.70588	1.96221	38	3.89474	2.08974	34	5.125	2.19312	34	6	1.66969	34	3	2.2563	33	5.75758	2.52525
1078	pengetahuan	knowledge	34	7.17647	1.6417	38	5.42105	2.71763	34	6.25	1.77544	34	7	1.90693	34	5.58824	2.512	33	7.33333	2.13112
1079	penggawa	guard	34	4.58824	2.03183	38	5.15789	1.71679	34	5.45833	1.64129	34	5.11765	1.62862	34	4.85294	1.84444	33	3.90909	2.3233
1080	penghapus	eraser	34	5.23529	1.98569	38	3.71053	1.70703	34	6.04167	2.15647	34	6.11765	2.55562	34	2.5	2.28632	33	7.24242	2.10699
1081	penghargaan	award, appreciation	34	7.17647	1.44538	38	5.26316	2.76742	34	6.45833	2.04257	34	6.29412	2.40617	34	4.52941	2.68819	33	7.18182	1.7933
1082	penghujatan	blasphemy	34	2.35294	1.433	38	5.44737	1.95486	34	5.08333	2.06243	34	5.29412	2.22288	34	5.38235	1.84251	33	4.15152	2.30653
1083	pengkhianat	traitor	34	2.58824	1.61654	38	5.78947	2.12015	34	5.25	2.17196	34	5	2.3355	34	4.41176	2.42609	33	5.87879	2.42071
1084	pengki	dustpan	34	4.11765	1.80512	38	4.18421	1.67421	34	5.25	1.89393	34	5.29412	1.99286	34	3.76471	2.51129	33	5.18182	2.08348
1085	pengrusakan	destruction	34	2.41176	1.61654	38	5.52632	1.85613	34	5.33333	2.44357	34	5.35294	2.35979	34	4.5	2.12132	33	6.09091	2.09708
1086	penguburan	burial, funeral	34	3.05882	2.07352	38	4.97368	2.29555	34	4.45833	2.66995	34	5.11765	2.45893	34	3.94118	2.21484	33	5.87879	2.50945
1087	penipuan	fraud	34	2.52941	1.50223	38	5.94737	1.62659	34	5.25	2.11105	34	5.47059	2.12111	34	5.02941	2.31576	33	6.75758	2.2917
1088	penis	penis	34	3.79412	2.05647	38	5.68421	2.29106	34	4.75	2.06945	34	3.94118	2.34768	34	3.20588	2.40932	33	4.93939	2.69188
1089	penistaan	sacrilege, defamation	34	2.38235	1.23128	38	5.15789	2.03385	34	4.625	1.92946	34	5.05882	2.49777	34	5.94118	2.13117	33	4.51515	2.41248
1090	penjaga	guard	34	5.11765	1.93476	38	4.18421	1.52201	34	5.79167	2.46681	34	6.11765	2.08552	34	3.26471	2.32651	33	7.06061	1.80172
1091	penjahat	criminal, villain	34	2.79412	1.7194	38	5.36842	2.2711	34	5.16667	2.37133	34	5.29412	2.35526	34	3.64706	2.26812	33	6.78788	2.2605
1092	penjara	prison, jail	34	2.20588	1.38781	38	5.84211	1.95249	34	4.25	2.59179	34	5.88235	2.30631	34	3.5	2.65433	33	5.84848	2.43825
1093	penolakan	rejection	34	2.97059	1.50726	38	5.86842	1.63031	34	5.33333	2.66485	34	5.76471	2.13284	34	5.17647	2.31557	33	7	2.30489
1094	pensil	pencil	34	6	1.90693	38	3.97368	1.68438	34	6.08333	2.24416	34	6.58824	2.31094	34	2.55882	2.32498	33	7.39394	2.31759
1095	penulis	author	34	6.17647	2.09575	38	5.63158	2.36439	34	6.04167	2.38618	34	7.05882	1.27781	34	3.05882	2.46111	33	7.12121	2.17597
1096	penyakit	disease	34	2.82353	1.40282	38	5.52632	1.88503	34	4.41667	2.30154	34	6.17647	1.88246	34	4.29412	2.43123	33	7.54545	1.90543
1097	penyalahgunaan	abuse	34	2.5	1.77951	38	5.13158	1.89125	34	5	2.22632	34	5.76471	2.32325	34	5.73529	2.44092	33	6.48485	2.07848
1098	penyegar	refresher	34	6.94118	1.41295	38	5.10526	2.46916	34	5.79167	2.14637	34	6.17647	2.00712	34	4.94118	2.20112	33	6.12121	2.49697
1099	penyelam	divers	34	5.47059	1.70978	38	5	2.04014	34	5.95833	1.89918	34	5	2.14617	34	3	2.22928	33	6.12121	2.44639
1100	penyelamat	rescuer, savior	34	6.70588	1.7672	38	5.10526	2.65889	34	6.08333	2.2247	34	6.64706	1.433	34	4.52941	2.50134	33	6.57576	2.15102
1101	penyelamatan	rescue	34	6.29412	2.22288	38	5.81579	2.524	34	6.75	2.09035	34	6.47059	1.44044	34	5.38235	2.60553	33	6.48485	2.01744
1102	penyelia	supervisor	34	5	1.4771	38	4.78947	1.41723	34	5.41667	1.79169	34	4.88235	1.77123	34	5.44118	1.94143	33	4.30303	1.99193
1103	penyepelean	derogatory	34	2.76471	2.01598	38	5.21053	2.21979	34	4.08333	1.99819	34	5.47059	2.03359	34	6.58824	1.95584	33	5.42424	2.27802
1104	penyerangan	attack, aggression	34	3.35294	2.02832	38	5.65789	1.96285	34	5.20833	2.51913	34	4.88235	2.19869	34	5.11765	2.55562	33	6.0303	2.41719
1105	penyerbu	invader	34	3.11765	1.73668	38	5.52632	2.3335	34	5.25	2.28891	34	5.23529	2.16107	34	4	2.28301	33	5.57576	2.56211
1106	penyerbuan	raid	34	2.97059	1.38138	38	5.86842	2.15822	34	5.25	2.41823	34	5.35294	2.20031	34	4.91176	2.37879	33	5.63636	2.74793
1107	penyesalan	regret	34	2.82353	1.88246	38	5.18421	1.94318	34	4.70833	2.42234	34	5.76471	2.32325	34	5.38235	2.05993	33	7.12121	2.0118
1108	penyiksaan	torture	34	2.64706	1.73873	38	6.5	1.82698	34	4.75	2.47158	34	5.11765	1.90318	34	4.73529	2.17853	33	6.36364	2.40855
1109	perabot	furniture	34	5.52941	1.77926	38	4.21053	2.01559	34	5.58333	2.26345	34	5.64706	2.22768	34	2.94118	2.70735	33	6.30303	2.02307
1110	perahu layar	sailboat	34	5.41176	1.87677	38	4.89474	2.03735	34	5	2.34057	34	5.05882	2.37335	34	2.64706	2.28144	33	4.84848	2.68236
1111	perampok	robber	34	2.41176	1.67183	38	5.84211	1.89632	34	4.70833	1.98865	34	5	2.11775	34	3.20588	2.47141	33	6.21212	2.50945
1112	peranan	role	34	5.17647	2.49206	38	4.57895	1.79536	34	5.95833	1.78104	34	6.64706	1.09772	34	5.82353	2.3801	33	6.30303	2.21479
1113	perang	war	34	2.52941	1.74487	38	6.84211	1.89632	34	5.95833	2.67808	34	4.94118	2.72965	34	4.52941	2.99733	33	5.81818	2.90962
1114	peranti	devices	34	5.11765	2.08552	38	4.57895	1.32811	34	5.625	1.8133	34	4.94118	1.57521	34	5.23529	2.25709	33	3.87879	2.20451
1115	perasaan	feeling	34	6.29412	1.89943	38	4.73684	2.60648	34	5.95833	2.36789	34	6.52941	2.20516	34	6.29412	2.75823	33	7.60606	2.07574
1116	peraturan	regulations	34	5.17647	2.03709	38	5.23684	2.1109	34	5	2.73464	34	7.29412	1.38234	34	4.79412	2.91058	33	7.12121	2.24663
1117	perawan	virgin	34	6.58824	1.74282	38	5.02632	2.44382	34	6.20833	2.30272	34	5.47059	2.31249	34	4.70588	2.51697	33	6	2.68095
1118	perawat	nurses	34	6.35294	1.84033	38	4.15789	2.11208	34	5	2.24577	34	5.76471	2.40024	34	2.82353	2.26262	33	6.75758	2.0921
1119	perban	bandage	34	4.29412	2.22288	38	4.52632	1.96918	34	5.20833	1.99955	34	6	2.17423	34	2.47059	2.35147	33	6.12121	2.08803
1120	percaya	believe	34	6.17647	1.78327	38	5	2.44949	34	6.95833	1.98865	34	6.70588	2.08209	34	6.14706	2.37579	33	7.63636	2.19115
1121	percaya diri	confidence	34	7.17647	1.40282	38	5.44737	2.83508	34	7.04167	1.94443	34	6.41176	1.97127	34	6.05882	2.61628	33	7.42424	2.06201
1122	perdamaian	peace	34	6.76471	2.18894	38	5.44737	2.26247	34	6.41667	2.26345	34	6.35294	2.11606	34	5.64706	2.14451	33	6.36364	2.28881
1123	perekam	recorder	34	5.23529	1.95493	38	3.65789	1.4755	34	5.79167	2.26465	34	6.35294	1.8071	34	3.14706	2.60689	33	7.09091	1.94235
1124	perempuan	women	34	7.05882	2.29547	38	4.39474	2.78548	34	5.875	2.57602	34	7.29412	1.7672	34	3	2.70801	33	7.66667	2.14573
1125	perenang	swimmer	34	5.88235	2.22608	38	5.42105	2.04849	34	6.16667	1.88049	34	5.88235	2.35828	34	2.67647	2.14222	33	5.78788	2.44639
1126	pergelangan	wrist	34	5.47059	1.94212	38	3.68421	1.41622	34	5.41667	2.35753	34	5.64706	2.17259	34	2.64706	2.47267	33	6.06061	2.09074
1127	pergi	go	34	4.41176	2.33702	38	5.52632	1.92756	34	5.375	2.10202	34	5.76471	2.32325	34	4.70588	2.54093	33	7.63636	2.08893
1128	perilaku	behaviour	34	5.88235	1.62862	38	4.13158	1.90548	34	5.79167	2.58725	34	6.17647	1.97669	34	3.76471	2.82906	33	7.57576	1.98479
1129	peristiwa	event	34	5.35294	2.25472	38	5.21053	2.21979	34	5.41667	2.5862	34	5.70588	2.71393	34	3.47059	2.59645	33	7.12121	2.27428
1130	perjalanan	trip, travel	34	6.47059	2.14949	38	5.89474	2.64871	34	6.25	2.382	34	6.76471	1.45766	34	4.79412	2.64895	33	7.63636	1.85098
1131	perkakas	gear, appliance	34	5.29412	1.93108	38	4.65789	1.66484	34	5.83333	2.01444	34	5.64706	2.14451	34	3.02941	2.27616	33	5.30303	2.62779
1132	perkasa	mighty	34	5.88235	1.73668	38	5.60526	1.82386	34	6.16667	1.90347	34	4.70588	2.16766	34	5.64706	2.50916	33	5.78788	2.45914
1133	perkawinan	marriage	34	6.11765	2.30631	38	6.42105	2.40081	34	6.70833	1.96666	34	5.82353	2.63393	34	4.5	2.39	33	7	2.10654
1134	perkosaan	rape	34	2.17647	1.93015	38	6.97368	1.79318	34	4.70833	2.49311	34	4.41176	2.31094	34	5.08824	2.34026	33	6.06061	2.48671
1135	perlindungan	protection	34	6.29412	1.96221	38	4.36842	2.13619	34	6	2.06419	34	5.94118	1.98389	34	5.05882	2.50987	33	6.45455	2.33306
1136	permainan	game	34	6.88235	1.73668	38	5.73684	2.26231	34	5.875	2.07076	34	6.82353	1.94579	34	4.08824	2.52704	33	7.39394	1.88645
1137	permata	gem, jewel	34	6.70588	1.50815	38	4.28947	2.41513	34	5.20833	2.53633	34	6.23529	1.82672	34	3.08824	2.46635	33	6.21212	2.53424
1138	permen	candy	34	6.70588	1.69722	38	4.55263	2.0094	34	5.58333	2.46571	34	6.35294	2.22768	34	2.55882	2.3509	33	7.51515	2.30653
1139	pernyataan	statement	34	5.52941	1.97308	38	5.05263	2.22938	34	5.625	2.20301	34	6.52941	1.74487	34	4.67647	2.8039	33	7.42424	1.88796
1140	persegi	square	34	5.29412	1.50815	38	3.78947	1.66292	34	5.95833	1.89918	34	5.94118	2.21484	34	3.91176	2.67839	33	6.78788	2.28798
1141	persoalan	issue	34	3.58824	1.35104	38	5.47368	1.87064	34	5.45833	2.34018	34	6.41176	1.8442	34	5.73529	2.35242	33	7.09091	1.68381
1142	pertanian	agriculture	34	5.94118	2.34768	38	4.68421	2.16988	34	5.41667	2.56933	34	6.17647	2.58751	34	4.38235	2.4248	33	6.30303	2.15762
1143	pertanyaan	question	34	4.35294	1.8071	38	4.36842	1.76177	34	5.16667	1.99274	34	6.58824	1.94029	34	4.82353	2.27597	33	7.60606	2.07574
1144	perut	stomach	34	5.64706	2.08722	38	4.28947	2.02562	34	5.5	2.16695	34	5.47059	2.36432	34	2.70588	2.46834	33	7.15152	2.04819
1145	pesawat	plane	34	6.52941	1.59991	38	5.34211	2.44149	34	5.58333	2.53526	34	6.11765	2.08552	34	2.58824	2.41357	33	6.84848	1.71612
1146	pesenam	gymnast	34	5.82353	1.94579	38	4.31579	2.14483	34	5.79167	1.91059	34	6	2.11775	34	3.26471	2.01973	33	4.24242	2.6813
1147	pesisir	coastal	34	5.88235	2.14285	38	4.23684	2.61425	34	5.08333	2.16527	34	5.58824	2.03183	34	3.05882	2.24204	33	5.24242	2.33225
1148	pesona	charm	34	6.47059	1.84613	38	5.68421	2.21915	34	5.70833	2.74225	34	6	1.90693	34	5.73529	2.52633	33	6.33333	2.48328
1149	pesta	party	34	5.76471	2.01598	38	6	2	34	6.33333	1.78561	34	5.47059	2.31249	34	4.14706	2.66438	33	7.06061	1.83609
1150	peti mati	coffin	34	3	2.48633	38	5.26316	2.67808	34	3.83333	1.9708	34	4.94118	2.52192	34	2.88235	2.42168	33	5.39394	2.60935
1151	petinju	boxer	34	4.76471	2.47483	38	5.5	1.88522	34	5.75	2.15184	34	5.17647	2.49206	34	3	2.44949	33	5.78788	2.61913
1152	petir	lightning	34	3.47059	1.59991	38	6.31579	2.13219	34	5.625	2.51625	34	5.17647	2.3928	34	2.70588	2.13952	33	6.51515	2.3733
1153	petualangan	adventure	34	6.70588	2.05278	38	6.23684	2.35308	34	6.25	2.382	34	6.23529	1.75911	34	4.79412	2.45911	33	6.93939	2.20708
1154	petugas	officer	34	4.29412	1.93108	38	4.44737	1.55437	34	5.5	2.39565	34	5.64706	2.5332	34	3.35294	2.44803	33	6.9697	1.9443
1155	piala	trophy	34	6.35294	1.96765	38	4.55263	2.62727	34	6.91667	1.55806	34	6.05882	1.89002	34	2.85294	2.52421	33	6.81818	2.18596
1156	piaraan	Pet	34	5.47059	2.38982	38	4.94737	2.15541	34	4.75	2.19188	34	5.88235	1.93476	34	3.70588	2.52898	33	5.87879	2.63104
1157	pidana	criminal	34	3.58824	2.06144	38	4.92105	1.8655	34	5.45833	2.14637	34	5.17647	2.46762	34	5.32353	2.42113	33	5.45455	2.3597
1158	pikiran	thought, mind	34	6.23529	2.13284	38	5.05263	2.38177	34	6.16667	2.14003	34	7.05882	2.21484	34	6.44118	2.37654	33	7.48485	2.12311
1159	pilihan	choice, selection	34	6.23529	1.37199	38	4.05263	1.65949	34	5.79167	1.95558	34	6.88235	1.83839	34	5.11765	2.53179	33	7.18182	2.21436
1160	pilu	melancholy	34	2.88235	1.70142	38	5.10526	2.06371	34	4.58333	2.43018	34	5.17647	1.97669	34	6.41176	2.67556	33	5.66667	2.40659
1161	pintu	door	34	5.47059	1.77926	38	3.78947	1.97495	34	5.66667	2.20013	34	6.35294	2.14451	34	2.79412	2.66036	33	7.48485	2.03287
1162	pipa	pipe	34	5.64706	1.77324	38	3.68421	2.26734	34	6	2.10589	34	5.64706	2.11606	34	2.61765	2.48651	33	6.0303	2.29789
1163	pipi	cheek	34	6.23529	1.49866	38	4.36842	1.97855	34	5.125	2.07076	34	6.17647	1.81693	34	2.76471	2.47483	33	6.9697	2.31145
1164	pirang	blonde	34	5.05882	2.21484	38	4.42105	2.38952	34	5.45833	2.08471	34	5.52941	2.31249	34	3.35294	2.39801	33	5.81818	2.46798
1165	pisau	knife	34	3.52941	1.44044	38	5	1.8888	34	5.54167	2.53633	34	5.41176	2.17587	34	2.76471	2.48704	33	7.27273	2.09572
1166	pistol	gun	34	3.35294	2.41061	38	5.63158	1.99216	34	4.75	2.11105	34	4.64706	2.71787	34	2.64706	2.34692	33	5.57576	2.62238
1167	piton	python	34	3.94118	2.75176	38	5.57895	2.37818	34	5.375	2.18319	34	4.58824	2.43855	34	3.32353	2.44603	33	3.81818	2.86634
1168	planet	planet	34	6.47059	2.00356	38	4.28947	2.47045	34	5.25	2.11105	34	5.17647	2.12447	34	3.08824	2.2478	33	6.45455	2.13733
1169	pohon	tree	34	6.82353	2.09575	38	3.92105	2.68511	34	5.70833	2.34945	34	6.11765	2.43416	34	2.82353	2.79036	33	7.84848	1.62252
1170	polisi	police	34	3.94118	2.07352	38	4.78947	2.18295	34	5.95833	2.13621	34	5.82353	2.09575	34	2.97059	2.45549	33	7.06061	2.09074
1171	polos	plain	34	6	1.93845	38	4.07895	2.11023	34	5.125	2.2901	34	6.58824	1.70769	34	4.91176	2.87484	33	7.21212	2.24663
1172	pondok	cottage	34	5.05882	2.34768	38	4.36842	2.1235	34	5.875	1.80127	34	5.17647	2.15281	34	2.97059	2.50436	33	5.93939	2.60935
1173	pos	post	34	5.76471	1.82672	38	4.18421	1.91516	34	5.33333	2.27781	34	5.76471	2.07523	34	3.20588	2.28008	33	6.57576	2.34561
1174	poster	poster	34	6.23529	1.65252	38	4.13158	2.1707	34	6.04167	2.0319	34	6.11765	1.99643	34	2.38235	2.21585	33	7.18182	1.82782
1175	praktik	practice	34	6.05882	1.79124	38	4.97368	1.90996	34	5.83333	2.29682	34	6.41176	1.67183	34	3.26471	2.04952	33	7	1.98431
1176	praktikum	practicum	34	5.47059	1.74487	38	5.84211	1.80878	34	5.54167	2.2063	34	6.88235	1.09447	34	3.61765	2.37429	33	6.72727	2.18336
1177	preman	thug	34	2.23529	0.889631	38	5.10526	2.37998	34	5.375	2.58444	34	5.35294	2.30786	34	3.23529	2.80755	33	6.51515	2.15234
1178	presiden	president	34	5	2.38683	38	5.28947	2.02562	34	6	2.37743	34	6.05882	2.44876	34	3.02941	2.39299	33	7.18182	1.92767
1179	prestasi	achievement	34	7.11765	2.08552	38	5.78947	2.58015	34	6.375	2.24214	34	7	1.3484	34	4.55882	2.3509	33	7.27273	2.0352
1180	pria	man	34	5.94118	1.53625	38	5.47368	2.41322	34	6.58333	2.2247	34	7.05882	2.10254	34	3.05882	2.43636	33	7.39394	2.19288
1181	prihatin	concerned	34	4.52941	2.12111	38	5.34211	2.33974	34	5.08333	2.28257	34	6.70588	1.19416	34	5.38235	2.4248	33	6.75758	2.27802
1182	privasi	privacy	34	6.35294	1.90505	38	4.31579	2.26734	34	6.375	2.24214	34	6.35294	1.84033	34	6.23529	2.6749	33	6.81818	2.09843
1183	produk	product	34	5.82353	1.67821	38	4.52632	2.45761	34	5.33333	2.40772	34	6.17647	2.34159	34	2.38235	2.32268	33	7.12121	1.91634
1184	produktif	productive	34	6.64706	1.90505	38	5.68421	1.96049	34	6.04167	2.34945	34	6.82353	1.71395	34	5.29412	2.41873	33	6.81818	2.4168
1185	profit	profit	34	6.29412	2.13952	38	5.10526	2.27548	34	6.33333	1.34056	34	5.52941	2.06317	34	5.11765	2.71656	33	5.93939	2.39713
1186	promosi	promotion	34	5.41176	2.23088	38	5.57895	2.22555	34	6.125	1.70198	34	6.29412	1.89943	34	4.67647	2.6021	33	6.87879	1.83299
1187	protes	protest	34	5.23529	2.18894	38	5.81579	2.07762	34	5.625	2.16318	34	6.05882	2.13117	34	4.76471	2.61764	33	7.21212	1.99621
1188	provinsi	province	34	6.29412	1.54781	38	4.47368	1.94154	34	5.66667	2.29682	34	5.82353	2.44293	34	3.55882	2.6764	33	6.45455	2.25126
1189	puas	content, satisfied	34	6.76471	1.82672	38	5.73684	2.37878	34	5.5	2.43168	34	6.58824	1.94029	34	6.20588	2.59112	33	7.06061	1.85303
1190	puisi	poetry	34	5.88235	2.43416	38	4.39474	2.60498	34	6.45833	2.2063	34	6.11765	2.08552	34	4.20588	2.53197	33	6.24242	2.78422
1191	pulau	island	34	6.41176	2.09064	38	3.81579	2.25239	34	5.58333	1.97631	34	6	2.14617	34	3	2.55841	33	6.93939	2.13511
1192	pulpen	pen	34	6.23529	1.82672	38	3.84211	1.86759	34	6.04167	2.25503	34	6.52941	2.28613	34	2.47059	2.25946	33	8.0303	1.66742
1193	puntung	butt	42	3.42857	1.83652	46	4.95652	1.8007	39	5.02564	2.14583	38	5.71053	2.17986	36	3.41667	1.99105	38	5.26316	2.446
1194	pupuk	fertilizer	42	5.35714	1.39374	46	3.91304	1.84783	39	5.25641	2.0991	38	6.18421	2.55592	36	2.63889	1.86934	38	4.94737	2.3704
1195	pusar	navel	42	5.42857	1.64009	46	3.8913	1.85266	39	4.76923	2.07062	38	5.52632	2.44658	36	2.91667	2.11626	38	4.86842	2.14566
1196	pusing	dizziness	42	3.52381	2.13265	46	5.63043	2.10141	39	5.12821	2.35282	38	5.86842	2.7624	36	4.80556	2.14901	38	6.18421	2.6289
1197	putih	white	42	6.33333	2.07971	46	4.32609	2.16081	39	5.46154	2.03711	38	7.02632	1.82308	36	3.86111	2.68491	38	6.47368	2.40199
1198	puting	nipple	42	5.28571	2.00348	46	4.76087	1.88779	39	5.10256	1.84669	38	5.5	2.42454	36	2.47222	1.88961	38	4.81579	2.27626
1199	putra	son	42	6.42857	1.72701	46	4.82609	2.34098	39	5.38462	2.3465	38	7.10526	1.82756	36	3.36111	2.31952	38	6.02632	2.39918
1200	putri	princess	42	6.80952	1.89013	46	4.63043	2.18438	39	5.61538	1.85834	38	6.92105	1.7916	36	2.86111	1.69289	38	6.39474	2.21224
1201	putus	break, breaking up	42	3.7619	1.92303	46	5.95652	2.27993	39	4.74359	2.38104	38	4.68421	2.54797	36	4.66667	2.6619	38	6.31579	2.24337
1202	putus asa	desperate, hopeless	42	2.52381	1.34777	46	4.45652	1.96306	39	4.71795	2.19987	38	5.63158	2.50859	36	6	2.76715	38	5.84211	2.49893
1203	rabies	rabies	42	2.66667	1.64786	46	6.21739	1.54795	39	4.74359	1.96974	38	4.84211	2.80469	36	4.91667	2.5114	38	4.5	2.31038
1204	racun	toxin, poison	42	3	1.54604	46	5.78261	2.03211	39	4.48718	2.42652	38	5.73684	2.27423	36	3.83333	2.6886	38	5.39474	2.2486
1205	radiator	radiator	42	4.80952	1.41831	46	4.17391	2.22415	39	5.07692	1.66045	38	5.34211	2.48538	36	3	1.92725	38	4.65789	2.41925
1206	radio	radio	42	6.61905	1.60718	46	4.6087	2.27526	39	6	2.12751	38	5.94737	2.40436	36	2.58333	2.27251	38	6.55263	2.18962
1207	radioaktif	radioactive	42	4.09524	1.8716	46	5.5	1.91775	39	4.79487	1.86631	38	5.07895	2.71514	36	4.38889	2.52165	38	4.34211	2.26938
1208	raja	king	42	5.38095	2.03569	46	4.3913	2.38027	39	5.25641	2.13638	38	6.63158	1.96484	36	2.97222	1.91961	38	5.47368	2.31022
1209	ramah	friendly	42	6.7619	1.70808	46	5.02174	2.28511	39	6.35897	2.0962	38	5.84211	2.35414	36	5.72222	2.67914	38	6.31579	2.1823
1210	rapi	neat	42	6	2	46	3.82609	2.37865	39	5.92308	2.10744	38	5.89474	2.37998	36	5.91667	2.68727	38	6.23684	2.35308
1211	rasa	sense, flavor	42	5.90476	1.94823	46	4.76087	2.14149	39	5.76923	2.05787	38	6.05263	2.16792	36	6.22222	2.39178	38	6.05263	2.42674
1212	ratu	queen	42	6.47619	1.48551	46	4.8913	2.29229	39	5.15385	2.14646	38	7.02632	1.88144	36	3.08333	1.72999	38	5.39474	2.29617
1213	rawa	swamp	42	4.7619	1.79171	46	4.23913	1.8641	39	5.10256	1.90284	38	6.07895	2.04519	36	2.91667	2.00535	38	5.13158	2.54867
1214	rayap	termite	42	4.14286	1.9825	46	4.80435	1.99577	39	5.25641	1.53414	38	6.44737	1.70369	36	3.30556	2.05384	38	5.15789	2.29602
1215	razia	raid	42	4.2381	1.99768	46	5.67391	1.98947	39	4.74359	2.12402	38	4.84211	2.80469	36	4.69444	2.56147	38	5.76316	2.09806
1216	redam	damping	42	5.47619	1.41831	46	4.08696	2.14814	39	4.71795	2.08943	38	4.94737	2.80874	36	5.30556	2.36425	38	4.60526	2.21224
1217	referendum	referendum	42	4.95238	1.83399	46	4.34783	1.70251	39	4.53846	1.71443	38	5.89474	2.4361	36	4.55556	2.27338	38	3.68421	2.05473
1218	reformasi	reform	42	5.85714	1.47452	46	5	2.12916	39	4.82051	1.94492	38	6.02632	2.36514	36	5.22222	2.37981	38	4.71053	2.44847
1219	remuk	crushed	42	3.07143	1.6438	46	5.45652	2.23812	39	4.69231	2.0667	38	5.36842	2.34141	36	4.36111	2.68491	38	5.47368	2.19011
1220	rendah	low	42	4.42857	1.80977	46	3.97826	2.0384	39	4.5641	1.9973	38	7.21053	1.77304	36	5.33333	2.08395	38	6.18421	2.50249
1221	rendah hati	humble	42	6.52381	2.35028	46	4.41304	2.38119	39	6.35897	2.19434	38	5.42105	3.06357	36	5.63889	2.4042	38	6.10526	2.36859
1222	rendang	rendang	42	6.57143	1.93986	46	4.73913	2.4894	39	5.61538	2.18386	38	5.89474	1.98357	36	2.33333	1.88225	38	6.15789	1.96629
1223	reptil	reptile	42	4.57143	2.45091	46	4.5	1.99722	39	4.66667	1.82574	38	5.78947	2.18295	36	2.58333	1.67971	38	5.07895	2.38669
1224	resah	restless	42	3.28571	1.40184	46	5.56522	2.29639	39	5.10256	2.10006	38	5.36842	2.61411	36	6.02778	2.56889	38	5.18421	2.29989
1225	resep	recipe	42	5.85714	1.80205	46	3.95652	2.13912	39	5.64103	2.49723	38	6.42105	2.16398	36	3.11111	2.18799	38	5.73684	2.58566
1226	restoran	restaurant	42	6.33333	2.00811	46	4.80435	2.43693	39	6.17949	2.30414	38	6	2.66103	36	2.69444	2.21449	38	6.02632	2.28375
1227	reuni	reunion	42	6.04762	1.96248	46	5.13043	2.38149	39	6.23077	1.47722	38	6.05263	2.60921	36	5.69444	2.62754	38	5.76316	2.36454
1228	revolusi	revolution	42	5.71429	1.657	46	4.86957	2.10406	39	4.97436	1.93971	38	4.86842	2.51666	36	4.69444	2.74455	38	4.78947	2.41793
1229	revolver	revolver	42	4.7619	1.81873	46	4.82609	2.02544	39	5.05128	2.16368	38	5.13158	2.26812	36	3.61111	1.87125	38	4.34211	2.13436
1230	riang	carefree	42	7.14286	1.80205	46	6.32609	1.72632	39	6.74359	2.00942	38	5.84211	2.66637	36	5.69444	2.74455	38	6.13158	2.29183
1231	rileks	relax	42	6.66667	2.21598	46	3.34783	2.15218	39	6	2.23607	38	5.94737	2.47088	36	5.80556	2.41211	38	5.76316	2.30668
1232	rinci	detail	42	5.28571	1.71487	46	4.65217	1.85253	39	5.48718	2.23456	38	5.71053	2.41513	36	5.5	2.58014	38	5.71053	2.05213
1233	rindu	miss	42	6.09524	1.79171	46	5.45652	2.64749	39	5.12821	2.31902	38	5.94737	2.47088	36	5.61111	2.80079	38	5.86842	2.14566
1234	ring	ring	42	5.33333	1.60284	46	4.58696	2.19673	39	5.02564	2.13353	38	5.84211	2.79504	36	2.86111	1.60629	38	5.21053	2.38416
1235	rintangan	obstacle	42	4.33333	1.90847	46	5.63043	2.32244	39	5.33333	2.21637	38	4.78947	2.45123	36	5.86111	2.47447	38	5.42105	2.37818
1236	risau	concerned	42	4.09524	1.62014	46	5.54348	2.07318	39	4.58974	1.94284	38	5.55263	2.5858	36	5.97222	2.31129	38	4.94737	2.22938
1237	risiko	risk	42	4.42857	1.57949	46	5.23913	2.19276	39	4.94872	1.90496	38	5.73684	2.22619	36	5.11111	2.35163	38	5.89474	2.3225
1238	roket	rocket	42	4.7619	2.3562	46	4.82609	2.19398	39	4.92308	2.28709	38	5.97368	2.19935	36	2.75	1.85742	38	4.5	2.16545
1239	romantis	romantic	42	7	1.82128	46	5.58696	2.49957	39	5.97436	2.15806	38	5.63158	2.42087	36	5.75	2.68727	38	6.10526	2.31084
1240	rompi	vest	42	5.7619	1.58975	46	3.5	1.94079	39	5.33333	2.62912	38	6.15789	2.89945	36	1.91667	1.51893	38	5.13158	2.37294
1241	rongsokan	wreck	42	3.61905	1.51339	46	4.56522	2.20758	39	4.82051	1.89003	38	5.63158	2.28297	36	3.97222	2.31129	38	5.15789	2.35414
1242	ruang	space, room	42	5.7619	1.64997	46	4.15217	1.97729	39	5.41026	1.94284	38	5.86842	2.70306	36	3.30556	2.09516	38	6.15789	2.36559
1243	ruangan	room	42	6.14286	1.50724	46	4.21739	2.0967	39	5.48718	1.81908	38	5.94737	2.6605	36	3.33333	2.24245	38	6.47368	2.31022
1244	rumah	home	42	7.04762	1.72432	46	4.65217	2.46952	39	6	2.12751	38	6.15789	2.57353	36	2.22222	1.9583	38	6.84211	2.53117
1245	rumah sakit	hospital	42	4.85714	1.6612	46	4.71739	2.19761	39	4.84615	2.13416	38	6.26316	2.45703	36	2.77778	1.72562	38	6.10526	2.42498
1246	rumput	grass	42	6.14286	1.29862	46	3.80435	1.95072	39	5.41026	2.06114	38	5.97368	2.56259	36	2.02778	1.44393	38	6	2.53622
1247	rusak	damaged, broken	42	3.90476	2.04593	46	5.28261	2.00735	39	4.97436	2.12116	38	5.76316	2.39858	36	4.22222	2.49698	38	6.5	2.21481
1248	rusuh	tumultuous	42	3.19048	2.32943	46	5.52174	2.12644	39	4.97436	2.0962	38	6.05263	2.57795	36	5	2.12468	38	6.02632	2.47678
1249	saat	when	42	5.2381	1.67928	46	3.95652	2.02162	39	5.48718	1.84778	38	5.10526	2.37998	36	5.86111	2.54281	38	6.05263	2.13019
1250	sabar	patient	42	6.61905	2.21912	46	3.69565	2.37458	39	5.92308	2.20507	38	5.71053	2.41513	36	5.77778	2.47399	38	6.68421	2.19465
1251	safir	sapphire	42	5.47619	1.6999	46	4.8913	2.08943	39	5.12821	1.74988	38	4.92105	2.85109	36	3.25	2.03365	38	3.68421	1.90455
1252	sakit	ill, sick	42	3.52381	1.99069	46	5.47826	2.05198	39	4.33333	2.05623	38	5.84211	2.44426	36	5.41667	2.5	38	6.76316	2.05905
1253	sakit gigi	toothache	42	3.95238	2.241	46	5.26087	2.41693	39	4.66667	2.11925	38	5.76316	2.77473	36	4.88889	2.52731	38	6.18421	2.20387
1254	sakit hati	heartache	42	3.19048	2.22226	46	6.02174	1.90309	39	5.23077	2.50748	38	5.55263	3.15112	36	6.02778	2.57999	38	6.47368	2.53342
1255	sakit kepala	headache	42	3.19048	1.61151	46	5.5	2.00832	39	4.61538	2.1474	38	5.89474	2.69924	36	5.38889	2.5103	38	6.68421	2.33777
1256	salad	salad	42	5.66667	2.21598	46	4.26087	2.10222	39	5.64103	2.23002	38	6.57895	2.03525	36	2.08333	1.51893	38	5.63158	2.68551
1257	salah	wrong, false	42	3.95238	1.8072	46	5.65217	1.96884	39	4.82051	2.06311	38	5.86842	2.55926	36	5.61111	2.45273	38	6.47368	2.31022
1258	salam	greetings	42	6.80952	2.03911	46	4.93478	2.37021	39	5.46154	2.38246	38	6.02632	2.5836	36	4.25	2.73992	38	6.68421	2.3722
1259	saleh	pious	42	6.14286	2.25855	46	4.32609	2.33861	39	6.07692	1.8692	38	6.47368	2.03665	36	5.5	2.56905	38	5.5	2.12768
1260	salju	snow	42	6.57143	2.06176	46	5.95652	2.2406	39	4.97436	2.18231	38	5.18421	2.44789	36	3.16667	2.04939	38	4.84211	2.28422
1261	sampah	waste, garbage, trash	42	3.2381	2.06964	46	5.67391	1.98947	39	5.51282	2.48015	38	6.31579	2.8768	36	2.33333	1.63881	38	6.92105	2.38669
1262	samudera	ocean	42	6.28571	1.59704	46	4.58696	2.45471	39	4.76923	2.12084	38	6.21053	2.52723	36	3.08333	1.87274	38	4.81579	2.25239
1263	sandera	hostages	42	3.61905	2.05951	46	5.41304	2.12473	39	4.48718	1.93135	38	5.07895	2.47563	36	3.97222	2.17106	38	4.86842	2.09467
1264	sanggama	copulation	42	4.71429	1.43622	46	4.97826	1.98314	39	5.25641	1.95634	38	4.5	2.11494	36	4.69444	2.25286	38	4.02632	1.92406
1265	santo	saint	42	4.71429	2.02768	46	4.3913	1.79479	39	4.82051	1.48451	38	4.60526	2.26058	36	5.41667	2.27251	38	4.57895	2.2497
1266	sapi	cow	42	6.38095	1.8072	46	4.28261	2.23769	39	5.74359	1.91556	38	6.81579	2.24036	36	1.94444	2.01345	38	6.10526	2.37998
1267	saputangan	handkerchief	42	6.14286	1.22118	46	3.63043	1.80565	39	5.20513	2.23818	38	6.78947	2.17054	36	2.47222	1.90467	38	5.63158	2.1235
1268	saraf	nerve	42	5.33333	2.21598	46	4.69565	2.10681	39	5.17949	2.38274	38	5.92105	2.04519	36	3.77778	2.72671	38	5.68421	2.51595
1269	sari	sari	42	6	1.7108	46	4.17391	1.93568	39	5.46154	1.99797	38	4.68421	2.19465	36	3.91667	2.5	38	4.76316	2.46526
1270	sarjana	scholars	42	7.2381	1.92303	46	6.06522	2.5069	39	6.61538	2.04702	38	6.57895	2.75712	36	4.69444	2.47062	38	7.15789	2.19983
1271	sate	satay	42	6.66667	1.63299	46	4.58696	2.35302	39	5.64103	2.23002	38	6.57895	1.92609	36	2.55556	1.94854	38	5.94737	2.34748
1272	satelit	satellite	42	5.85714	1.53927	46	4.56522	2.13596	39	5.07692	1.8692	38	5.31579	2.15739	36	3.55556	2.13065	38	4.68421	2.1823
1273	satpam	guard	42	5.38095	1.44749	46	3.95652	2.07586	39	4.76923	2.09588	38	6.28947	2.34703	36	2.33333	1.97122	38	6.02632	2.65581
1274	satuan	unit	42	5.52381	1.23443	46	4.19565	2.07225	39	5.10256	1.75911	38	5.55263	2.45717	36	5.86111	2.19288	38	4.94737	2.39309
1275	saudara	brother, sister	42	6.42857	2.06176	46	4.36957	2.1433	39	6.38462	1.77134	38	7.42105	1.62134	36	2.88889	1.83268	38	6.5	2.11494
1276	saus	sauce	42	5.95238	1.88644	46	4.84783	2.30909	39	5.79487	2.02847	38	6	2.371	36	2.27778	1.64943	38	6	2.3133
1277	sawah	paddyfield	42	6.61905	1.26785	46	3.80435	2.09358	39	5.66667	1.97795	38	6.05263	2.47088	36	2.47222	1.53969	38	5.34211	2.40805
1278	sayang	dear	42	6.90476	1.84536	46	5.26087	2.6452	39	6.28205	2.18787	38	6.5	2.40214	36	5.97222	2.43177	38	6.68421	2.38356
1279	sayur	vegetable	42	6.04762	1.41339	46	3.80435	2.12519	39	5.97436	1.91239	38	6.47368	2.03665	36	2.80556	2.10875	38	6.31579	2.10669
1280	sebal	resentful	42	3.09524	1.42811	46	5.45652	2.21817	39	5.89744	2.04932	38	5.63158	2.99026	36	6.5	2.1314	38	5.57895	2.36679
1281	sederhana	simple	42	6.2381	1.7364	46	4.08696	2.13777	39	6.33333	1.78198	38	5.36842	2.60375	36	5.94444	2.26709	38	6.10526	2.28733
1282	sedih	sad	42	2.52381	1.54979	46	4.02174	1.85579	39	5.12821	2.1786	38	5.97368	2.62511	36	5.75	2.71898	38	6.42105	2.2736
1283	segitiga	triangle	42	5.14286	1.74707	46	4.45652	2.21817	39	5.33333	2.09427	38	6.55263	2.29803	36	3.94444	2.30458	38	5.71053	2.35851
1284	sejarah	history	42	5.57143	1.8629	46	4.54348	2.10509	39	4.82051	2.18694	38	6.86842	1.93364	36	5.61111	2.56657	38	5.89474	2.07676
1285	sekarat	dying	42	3.14286	2.03112	46	5.97826	2.39897	39	3.69231	2.49372	38	4.68421	2.72233	36	5.94444	2.68269	38	5.68421	2.26734
1286	sekolah	school	42	6.85714	1.53927	46	4.93478	2.28427	39	6.28205	1.74641	38	6.36842	2.67542	36	2.86111	2.04454	38	6.78947	2.15805
1287	seks	sex	42	5.61905	2.15217	46	5.17391	1.96982	39	5.41026	1.91556	38	6.92105	1.69867	36	5.52778	2.2989	38	5.65789	2.14698
1288	seksi	sexy	42	5.57143	1.98952	46	5.36957	2.00398	39	5.74359	2.13638	38	6.97368	1.90996	36	5.86111	2.56518	38	5.86842	2.24416
1289	sel	cell	42	4.33333	1.77608	46	4.52174	1.85878	39	4.64103	1.79894	38	5.15789	2.34263	36	3.5	2.53546	38	5.5	2.34521
1290	selera	taste	42	5.95238	2.17471	46	4.54348	2.36367	39	6.23077	2.03213	38	5.47368	2.57574	36	5.94444	2.52919	38	6.21053	2.08155
1291	selingkuh	cheating	42	2.85714	1.88151	46	6.43478	2.33478	39	5.33333	2.29798	38	5.78947	2.40672	36	5.91667	2.5453	38	6.42105	2.22555
1292	semangat	spirit	42	6.2381	2.39725	46	5.32609	2.45904	39	6.20513	2.05426	38	6.60526	1.8965	36	5.38889	2.47592	38	7.02632	1.82308
1293	sembahyang	prayer	42	6.52381	2.37094	46	4.95652	2.70766	39	5.4359	2.56284	38	6.31579	2.45065	36	4.63889	2.76873	38	5.94737	2.14284
1294	semesta	universe	42	6.38095	2.03569	46	4.41304	2.49066	39	5	2.24781	38	6.10526	1.84229	36	4.88889	2.65951	38	4.68421	2.40613
1295	senam	gymnastics	42	5.71429	2.0516	46	4.5	2.09497	39	5.79487	2.12973	38	5.55263	2.60662	36	3.77778	2.01581	38	5.81579	2.15426
1296	senang	happy	42	8.16667	1.22806	46	6.43478	2.35374	39	5.92308	2.30999	38	5.94737	2.47088	36	6.02778	2.59104	38	6.76316	2.27126
1297	senapan	rifle, gun	42	4.19048	1.72836	46	5.82609	2.07958	39	4.84615	1.98068	38	5.81579	2.71985	36	2.5	1.66476	38	4.86842	2.54867
1298	sendiri	own	42	4.90476	2.45754	46	4.80435	2.38159	39	5.17949	2.31553	38	5.76316	2.1109	36	4.55556	2.97076	38	6.34211	2.10888
1299	sendu	sad	42	4.04762	1.57654	46	4.28261	2.01839	39	4.79487	2.07972	38	5.76316	2.25933	36	5.52778	2.75148	38	4.28947	2.24099
1300	senewen	nervous	42	3.71429	1.657	46	5.21739	2.10727	39	4.64103	2.07094	38	4.63158	2.28297	36	5.66667	2.20389	38	4.68421	2.26734
1301	sengit	fierce	42	3.66667	1.57211	46	5.67391	2.04455	39	5.38462	1.99493	38	4.71053	2.19222	36	5.61111	1.80915	38	4.78947	2.41793
1302	seni	art	42	6.42857	1.69853	46	5.30435	2.40249	39	5.76923	2.31086	38	6.31579	2.40613	36	5.19444	2.83669	38	6.21053	2.30344
1303	senja	twilight	42	6.11905	1.8236	46	4.1087	2.40073	39	5.24359	2.32244	38	6.19737	2.59077	36	4.52778	2.6944	38	4.63158	2.26096
1304	senjata	weapon	42	3.57143	1.34605	46	5.86957	2.05057	39	5.58974	2.20905	38	5.76316	3.12301	36	2.63889	2.05847	38	5.52632	2.2867
1305	sentimen	sentiment	42	3.57143	1.54829	46	5.6087	2.05997	39	5.15385	2.07159	38	5.26316	2.26231	36	5.86111	2.20587	38	4.94737	2.4818
1306	senyawa	compound	42	5.33333	1.85665	46	4.43478	1.88151	39	5.38462	1.88645	38	5.42105	2.23766	36	4.61111	2.74931	38	5.13158	2.29183
1307	sepakbola	football	42	6.09524	1.76427	46	4.58696	2.13517	39	5.4359	2.1496	38	7	2.0795	36	3.44444	2.03462	38	6.02632	2.27188
1308	sepi	lonely, quiet	42	3.47619	1.94106	46	4.6087	2.7687	39	5.15385	2.46596	38	5.60526	3.05393	36	5.88889	2.43519	38	6.52632	2.7286
1309	sepupu	cousin	42	6.52381	2.03911	46	4.32609	2.12973	39	5.38462	2.09781	38	6.57895	2.33228	36	2.91667	2.04765	38	6.5	2.28686
1310	serangga	insects	42	4.47619	1.83779	46	4.26087	2.09162	39	5	2.06474	38	6.92105	1.90847	36	2.41667	2.03365	38	5.73684	2.57519
1311	serigala	wolf	42	4.61905	1.8604	46	5.93478	1.74359	39	4.69231	1.67259	38	6.78947	1.7267	36	2.97222	2.06309	38	5.63158	2.30652
1312	seringai	grin	42	3.85714	1.63157	46	5.34783	1.76657	39	4.94872	1.77629	38	5.57895	2.41204	36	5.58333	2.18272	38	4.26316	2.21401
1313	serius	serious	42	5.80952	1.91576	46	5.41304	2.35302	39	6.35897	1.88466	38	5.94737	2.38177	36	5.41667	2.70845	38	6.57895	2.04849
1314	serong	oblique, askew	42	3.80952	1.51799	46	4.30435	1.711	39	4.76923	1.82759	38	4.78947	1.63009	36	5.08333	2.28504	38	4.34211	2.14698
1315	sertifikat	certificate	42	6.04762	1.72432	46	4.73913	2.35169	39	5.61538	1.85834	38	6.68421	2.32618	36	2.47222	1.69851	38	5.92105	2.11023
1316	sesal	regret	42	3.57143	1.80977	46	4.56522	2.50911	39	4.92308	2.09491	38	5.5	2.23909	36	5.63889	2.45127	38	5.47368	2.26294
1317	setan	devil	42	3.14286	2.03112	46	6.06522	2.15409	39	5.02564	2.3674	38	5.10526	2.90191	36	5.72222	2.88455	38	6.15789	2.03385
1318	setia	faithful	42	6.61905	1.93747	46	5.06522	2.82373	39	6.41026	1.99629	38	6.5	2.44673	36	6.38889	2.32106	38	6.26316	2.33289
1319	sia-sia	in vain	42	3.28571	2.00348	46	5.67391	2.0769	39	4.71795	2.08943	38	5.97368	2.45486	36	6.16667	2.31146	38	5.71053	2.57753
1320	siang	noon	42	5.95238	1.63726	46	4.52174	2.27781	39	5.30769	1.92154	38	7.10526	1.99715	36	4.08333	2.52275	38	6.39474	2.34278
1321	sibuk	busy	42	4.90476	1.79171	46	5.26087	2.11276	39	5	2.23607	38	5.97368	2.38788	36	5.5	2.21037	38	6.65789	1.97657
1322	siku	elbow	42	5.61905	1.60718	46	3.95652	1.96589	39	5.25641	1.92925	38	5.52632	2.73848	36	3.77778	2.30665	38	5.44737	2.21417
1323	simpati	sympathy	42	6.42857	1.91455	46	4.36957	2.16393	39	6.38462	1.71088	38	6.15789	2.13752	36	5.66667	2.72554	38	5.94737	2.31268
1324	simpul	node	42	5.52381	1.67096	46	4.52174	1.8707	39	5.10256	1.83238	38	6.31579	2.36077	36	4.08333	2.34673	38	4.39474	1.95268
1325	sinar	ray, beam	42	6.09524	1.79171	46	4.56522	2.36316	39	5.17949	2.41565	38	5.47368	2.69872	36	3.55556	2.51219	38	5.92105	2.36394
1326	singa	lion	42	4.57143	1.4507	46	5.17391	2.29303	39	5.10256	1.98408	38	6.26316	2.58566	36	2.63889	1.9589	38	5.55263	2.33305
1327	sinis	cynical	42	3.38095	1.48081	46	5.43478	1.97374	39	4.92308	2.14457	38	6.26316	2.15211	36	5.72222	2.3738	38	5.28947	2.36995
1328	sinting	crazy	42	3.90476	2.09307	46	5.26087	2.15442	39	4.82051	2.08846	38	5.76316	2.83257	36	5.52778	3.12123	38	5.18421	2.45891
1329	sipilis	syphilis	42	3.42857	1.83652	46	5.26087	2.18515	39	4.30769	1.82315	38	5.71053	2.39265	36	4.41667	2.58982	38	4.57895	2.11343
1330	sirkus	circus	42	5.90476	2.09307	46	5.02174	2.0922	39	5.07692	2.09491	38	5.68421	2.27923	36	3.13889	2.04454	38	4.81579	2.19157
1331	sistematis	systematic	42	6.52381	1.67096	46	4.58696	1.64081	39	5.82051	2.33815	38	5.89474	2.37998	36	5.08333	2.72947	38	6.34211	1.97657
1332	skandal	scandal	42	3.42857	1.4507	46	5.54348	1.95171	39	4.76923	1.97965	38	4.89474	2.97548	36	5.44444	2.68801	38	5.10526	2.36859
1333	skeptis	skeptical	42	4.47619	1.89013	46	5.6087	1.78236	39	5.48718	1.74525	38	6	2.181	36	5.91667	1.85742	38	4.36842	2.37579
1334	sok	arrogant, smug	42	3.28571	1.62729	46	5.36957	2.40701	39	5.38462	2.1474	38	5	2.60975	36	6	2.37847	38	5.81579	2.34642
1335	sombong	arrogant, conceited	42	3.19048	1.83779	46	5.1087	2.75058	39	5.20513	2.74513	38	4.78947	2.36138	36	5.77778	2.69509	38	6.34211	2.64347
1336	sosial	social	42	6	1.82128	46	4.67391	2.46806	39	5.76923	2.08329	38	5.84211	2.16266	36	5.66667	2.69391	38	6.28947	2.27689
1337	spanduk	banner	42	5.61905	1.48081	46	4.1087	1.86462	39	5.33333	1.99121	38	6.5	2.16545	36	2.83333	2.23607	38	5.73684	2.22619
1338	spidol	markers	42	5.38095	1.88644	46	4.28261	1.88164	39	5.87179	2.20262	38	6.63158	2.23511	36	1.72222	1.08525	38	6.68421	2.5796
1339	stadion	stadium	42	6.04762	1.44749	46	4.47826	2.27781	39	5.07692	1.9247	38	5.63158	2.30652	36	2.88889	1.8636	38	5.31579	2.25539
1340	stasiun	station	42	5.57143	1.30931	46	5.08696	1.85982	39	5.4359	2.07485	38	5.73684	2.52216	36	2.63889	1.91465	38	5.92105	2.2587
1341	stres	stress	42	3.14286	1.69031	46	5.58696	2.38119	39	4.53846	2.04998	38	5.76316	2.67556	36	5.86111	2.65279	38	6.60526	2.35429
1342	suap	bribery	42	4.33333	1.83019	46	5.17391	2.04727	39	4.89744	2.07485	38	5.94737	2.03944	36	4.36111	2.62028	38	5.94737	2.16792
1343	sudut	angle	42	5.14286	1.74707	46	4.43478	1.97374	39	5.33333	1.8401	38	5.52632	2.64817	36	4.13889	2.54281	38	5.05263	2.5463
1344	suguhan	treat	42	5.71429	1.77084	46	4.34783	2.13143	39	5.58974	1.71246	38	4.10526	2.27548	36	4.05556	2.15067	38	4.92105	2.37534
1345	suka	like	42	6.42857	1.80977	46	6.45652	2.07318	39	6	2.25948	38	5.73684	2.45703	36	5.5	2.64575	38	6.52632	2.42439
1346	sukacita	joy	42	7.52381	2.10965	46	7.30435	1.77476	39	6.53846	2.11319	38	5.39474	2.35429	36	6.33333	2.67261	38	5.39474	2.22443
1347	sukarela	voluntary	42	6.42857	1.66957	46	4.47826	2.13686	39	6.10256	1.61888	38	5.52632	2.46858	36	5.83333	2.36039	38	6.10526	2.07676
1348	sukaria	joy, merry	42	7.04762	1.48081	46	6.45652	2.04077	39	5.97436	1.85653	38	6.02632	2.62511	36	5.80556	2.41211	38	5.15789	2.45529
1349	sukses	success	42	6.85714	2.28005	46	7.15217	1.78845	39	6.69231	2.01512	38	5.36842	3.1229	36	5.22222	2.83963	38	6.86842	2.52738
1350	sumbat	stopper, plug	42	3.66667	1.26234	46	4.67391	2.0006	39	4.87179	1.85216	38	5.31579	2.7024	36	4.75	2.24722	38	4.57895	2.1006
1351	sundal	whore, prostitute, bitch	42	2.66667	1.39103	46	6.30435	1.67159	39	4.69231	2.02814	38	3.76316	1.86626	36	4.80556	1.83333	38	3.97368	2.2116
1352	sungai	river	42	5.7619	1.52715	46	3.93478	2.36081	39	5.23077	2.40024	38	6.73684	2.22619	36	2.36111	1.74279	38	5.76316	2.64508
1353	sup	soup	42	6.33333	1.7484	46	4.69565	2.1589	39	6.10256	1.87497	38	5.84211	2.75609	36	3	2.31763	38	6	2.43843
1354	supel	sociable	42	6.19048	1.91576	46	5.02174	2.48094	39	5.89744	2.23365	38	5.60526	2.35429	36	5.88889	2.3272	38	5.5	2.34521
1355	supermarket	supermarkets	42	6.66667	1.44267	46	4.93478	2.01552	39	5.53846	2.21057	38	5.92105	2.43157	36	2.27778	1.59662	38	6.18421	2.44789
1356	suram	hazy, gloomy	42	3.28571	1.71487	46	4.13043	1.52911	39	5	1.94666	38	5.94737	2.42674	36	5.72222	2.03696	38	5.26316	2.35595
1357	surat	letter	42	6.2381	1.58975	46	4.63043	2.15364	39	5.53846	2.04998	38	6.89474	1.82756	36	2.25	1.53762	38	5.73684	2.4238
1358	surga	heaven	42	7.7619	1.70808	46	6.73913	1.69227	39	5.5641	2.2918	38	5.73684	2.80621	36	5.77778	3.22589	38	6.34211	2.09602
1359	survei	survey	42	5.90476	1.32167	46	4.19565	1.9393	39	5.35897	1.95323	38	6.10526	2.59719	36	4.36111	2.62028	38	5.86842	2.12031
1360	susah	difficult	42	2.80952	1.27333	46	4.97826	2.01648	39	4.79487	2.20262	38	5.68421	2.83897	36	5.30556	2.5726	38	6.47368	2.35655
1361	susu	susu	42	6.2381	2.25031	46	4.47826	2.23844	39	6.02564	2.13353	38	6.47368	2.78739	36	2.63889	2.04454	38	6.55263	2.33305
1362	sutra	silk	42	6.09524	1.58975	46	4.13043	2.12507	39	5.74359	1.99629	38	5.10526	2.17839	36	2.44444	1.79594	38	4.52632	2.22682
1363	tabah	determined	42	6.38095	1.88644	46	3.93478	2.30364	39	5.79487	1.9759	38	5.78947	2.62172	36	6.58333	1.96214	38	5.36842	2.30652
1364	tabrakan	crash, collision	42	2.95238	1.88644	46	6	2.29008	39	4.4359	2.08749	38	4.26316	2.72807	36	4.86111	2.84005	38	6.13158	2.12031
1365	tahu	know	42	5.66667	2.14893	46	3.91304	1.93018	39	5.4359	2.25709	38	5.57895	2.70766	36	4.61111	2.80079	38	6.39474	2.39977
1366	tajam	sharp	42	3.85714	1.60139	46	5.6087	2.1754	39	5.02564	1.85653	38	5.63158	2.57242	36	4.66667	2.35433	38	5.81579	2.27626
1367	tak acuh	indifferent	42	3.7619	1.62014	46	4.41304	2.31494	39	5.25641	2.18509	38	5.39474	2.37714	36	6.30556	2.33996	38	4.52632	1.95541
1368	takjub	astonished	42	6.52381	1.58096	46	5.5	2.41983	39	5.02564	2.54938	38	5.78947	2.18295	36	5.72222	2.76314	38	4.39474	2.13769
1369	taksi	taxi	42	5.57143	1.54829	46	4.02174	1.9263	39	5.84615	1.9268	38	6.28947	2.6088	36	2.19444	2.08148	38	6.10526	2.42498
1370	takut	fear, afraid	42	3.42857	1.98952	46	6.1087	1.99141	39	3.82051	1.9851	38	5.34211	2.58139	36	6.30556	2.47062	38	6.28947	2.40391
1371	takzim	reverent	42	4.66667	1.40845	46	5.21739	2.05386	39	5.25641	1.5512	38	5.89474	2.15343	36	5.83333	2.02131	38	3.76316	2.16151
1372	tali	rope	42	5.33333	1.72028	46	4.06522	1.90207	39	5.64103	2.07094	38	6.89474	1.94227	36	2.5	1.71548	38	6.21053	2.36138
1373	taman	park, garden	42	6.33333	2.00811	46	4.76087	2.37753	39	5.84615	1.79969	38	6.05263	2.19271	36	2.36111	1.53349	38	6.47368	2.32189
1374	tampan	handsome	42	7	1.82128	46	5.34783	2.65177	39	5.94872	2.23546	38	5.65789	2.7732	36	5.41667	2.94109	38	5.86842	2.0687
1375	tamparan	slap	42	2.80952	1.08736	46	6.32609	1.63373	39	4.61538	1.88645	38	5.26316	2.52216	36	3.75	2.46548	38	4.97368	2.35368
1376	tanah	land	42	5.7619	1.49486	46	4.52174	2.15756	39	4.92308	2.22881	38	6.57895	1.92609	36	2.33333	1.83615	38	6.34211	2.10888
1377	tanah air	homeland	42	6.38095	1.78	46	4.84783	2.5119	39	6.23077	2.16991	38	6.42105	2.20112	36	4.63889	2.52024	38	5.18421	2.01152
1378	tanaman	plant	42	6.19048	1.27333	46	4	2.06559	39	5.61538	2.35769	38	6.68421	1.91869	36	2.75	2.28504	38	6.05263	2.06577
1379	tangan	hand	42	5.90476	1.67928	46	4.54348	2.08387	39	6.28205	2.29357	38	6.13158	3.07713	36	1.88889	1.42984	38	6.89474	2.54462
1380	tangga	ladder, stairs	42	5.42857	1.34605	46	3.91304	1.88357	39	5.25641	2.0991	38	6.57895	1.81035	36	2.44444	1.82748	38	5.71053	2.26498
1381	tangkas	agile	42	5.95238	1.83399	46	5.08696	2.10635	39	5.71795	2.15148	38	5.39474	2.28437	36	5.77778	2.48551	38	4.44737	2.11427
1382	tangki	tank	42	5.33333	1.50878	46	4.47826	2.03021	39	5.10256	1.77401	38	5.5	2.31038	36	3.25	2.35887	38	4.73684	2.26231
1383	tank	tank	42	4.7619	1.55876	46	4.95652	2.19045	39	5.33333	2.13163	38	5.63158	2.93553	36	2.05556	1.51081	38	4.97368	2.17463
1384	tarif	fare	42	4.85714	1.60139	46	4.67391	2.23163	39	5.17949	2.12593	38	6	2.44949	36	4.41667	2.68727	38	5.10526	2.60757
1385	taring	canine tooth	42	4	1.56174	46	5.13043	2.08283	39	5.15385	2.04603	38	6.02632	2.05974	36	2.16667	1.57661	38	5.13158	2.36153
1386	taufan	hurricane	42	4.66667	1.7484	46	5	1.95505	39	4.38462	2.04702	38	4.73684	2.53286	36	4.44444	2.10366	38	3.81579	2.06457
1387	tawa	laughter	42	6.95238	1.91212	46	5.02174	2.55159	39	6.46154	1.98476	38	6.31579	2.53735	36	4.41667	2.66592	38	6.39474	2.15029
1388	tawanan	prisoner, captive	42	2.42857	1.19231	46	5.71739	1.40891	39	4.02564	1.91239	38	5	2.11813	36	3.30556	1.89465	38	4.34211	2.24543
1389	tawon	wasp	42	4.38095	1.6958	46	5	2.24103	39	4.53846	2.1007	38	5.55263	2.12701	36	2.33333	1.67332	38	5.23684	2.55146
1390	tegang	tense	42	3.85714	1.74707	46	5.5	2.25832	39	5.5641	1.95737	38	5.15789	2.59445	36	5.30556	2.32771	38	5.94737	2.11746
1391	tekanan	pressure	42	4.19048	2.56846	46	5.8913	1.99141	39	4.97436	2.18231	38	5.68421	2.53735	36	4.91667	2.5	38	6.23684	2.1109
1392	telanjang	naked	42	3.47619	1.6999	46	5	2.41293	39	4.97436	2.31115	38	5.73684	2.43493	36	4	2.5967	38	5.28947	2.75002
1393	telat	late	42	3.57143	2.01389	46	5.86957	2.37214	39	5.71795	2.27051	38	5.94737	2.33594	36	5.88889	2.53859	38	6.28947	2.73029
1394	telepon	phone	42	6	1.43136	46	4.86957	2.17673	39	5.89744	2.19802	38	6.47368	2.46858	36	2.41667	1.87274	38	6.52632	2.23893
1395	teluk	bay	42	5.66667	1.57211	46	3.84783	1.93181	39	4.76923	2.04504	38	4.76316	2.35308	36	3.41667	1.85742	38	4.57895	2.21337
1396	telur	eggs	42	5.85714	1.93266	46	4.15217	2.04361	39	5.79487	2.35282	38	6.10526	2.84548	36	2.22222	2.08548	38	6.65789	2.45254
1397	teman	friend	42	6.80952	1.61151	46	4.76087	2.57496	39	5.69231	2.17829	38	6.26316	2.58566	36	2.52778	1.74824	38	6.89474	2.12818
1398	tembakan	shot	42	3	1.34346	46	6.28261	1.60088	39	4.53846	1.71443	38	5.21053	2.38416	36	4.05556	2.17708	38	5.34211	1.94903
1399	tembakau	tobacco	42	3.66667	2.00811	46	4.28261	2.27706	39	5.05128	2.23546	38	5.97368	2.3073	36	2.66667	2.01424	38	4.73684	2.4014
1400	tempat	place	42	5.42857	1.30931	46	3.8913	1.9117	39	5.84615	1.75527	38	6.05263	2.59883	36	4.11111	2.4469	38	6.34211	2.35127
1401	tempe	tempeh	42	6.28571	1.74308	46	4.36957	2.32244	39	5.28205	2.49155	38	6.18421	2.67981	36	2.02778	2.02112	38	6.10526	2.44717
1402	tempo	tempo	42	5.80952	1.51799	46	4.45652	2.24803	39	5.41026	2.2562	38	5.68421	2.49437	36	4.75	2.52275	38	5.34211	2.23336
1403	tendangan	kick	42	4.42857	1.71283	46	4.5	2.26814	39	5.15385	2.30033	38	6.05263	2.01276	36	4.27778	2.43324	38	5.31579	2.27923
1404	tenggelam	sink	42	3.52381	2.01504	46	5.43478	2.3819	39	4.17949	2.18694	38	4.86842	2.74276	36	4.27778	2.2118	38	5.5	2.33366
1405	tengik	rancid	42	3.14286	1.60139	46	5.54348	1.94029	39	4.87179	2.11734	38	5.68421	1.84692	36	5.63889	2.68491	38	5	2.15607
1406	tengkorak	skull	42	3.71429	1.8778	46	5.43478	1.734	39	5.23077	1.89822	38	5.42105	2.73744	36	3.33333	2.17781	38	5.52632	2.20242
1407	tenis	tennis	42	5.57143	1.66957	46	4.15217	1.88523	39	5.17949	2.32687	38	6.68421	1.86149	36	3.11111	2.4469	38	5.57895	2.40081
1408	tentara	soldier	42	4.40476	1.82208	46	5.28261	2.11516	39	4.79487	1.88036	38	6.78947	2.36138	36	3.30556	2.65996	38	5.57895	2.2736
1409	tenteram	peace	42	6.95238	2.05951	46	2.58696	1.52863	39	5.82051	2.21088	38	6.5	1.84171	36	6.11111	2.06713	38	5.55263	2.08854
1410	teori	theory	42	5.44048	1.32224	46	4.45652	2.05681	39	5.24359	2.22339	38	5.42105	2.90435	36	5.80556	2.813	38	6.36842	2.40818
1411	tepuk tangan	applause	42	6.85714	1.71893	46	5.3913	2.34263	39	6.15385	1.91309	38	6.52632	1.85613	36	3.80556	2.5726	38	6.18421	2.32327
1412	terangsang	aroused, stimulated	42	5.04762	1.98718	46	6.21739	2.05386	39	5.30769	2.24961	38	5.34211	2.66384	36	5.69444	2.3883	38	5.23684	2.54085
1413	terbenam	set, go down	42	5.04762	2.15217	46	4.28261	2.33489	39	4.5641	1.98408	38	6.34211	2.12166	36	4.36111	2.47447	38	5.60526	2.53131
1414	terbit	rise	42	6.38095	1.34259	46	4.6087	2.20583	39	5.28205	2.23546	38	6.26316	2.66797	36	4.19444	2.50507	38	5.97368	2.66597
1415	terbuai	lulled	42	5.5	1.72853	46	4.1087	2.27282	39	5.07692	2.15681	38	5.47368	2.15277	36	6.02778	2.34808	38	4.44737	2.26247
1416	terganggu	disturbed	42	3.90476	2.18431	46	5.91304	2.11687	39	5.23077	2.36712	38	5.47368	2.81633	36	5.88889	2.51598	38	6.57895	2.33228
1417	terhibur	entertained	42	6.7619	2.04593	46	5.63043	2.44366	39	6.10256	1.95737	38	6.13158	2.60115	36	5.30556	2.47062	38	5.76316	2.28313
1418	terinspirasi	inspired	42	6.85714	1.69031	46	5.30435	2.31775	39	5.58974	2.29092	38	6.07895	2.60334	36	5.63889	2.47447	38	6.39474	2.15029
1419	terkejut	surprised	42	5.16667	1.41278	46	6.34783	1.87637	39	4.46154	2.15023	38	4.89474	3.35945	36	5.52778	2.37229	38	6.10526	2.17839
1420	terkenal	famous	42	6.28571	1.46979	46	5.84783	2.33778	39	5.4359	2.1496	38	6.39474	2.65635	36	5.61111	2.56657	38	6.47368	2.4795
1421	terkepung	surrounded, beleaguered	42	3.85714	1.71893	46	5.6087	2.04915	39	4.64103	2.0064	38	5.52632	2.57574	36	4.44444	2.39576	38	4.78947	2.44018
1422	terkesan	impressed	42	6.71429	1.62729	46	4.82609	2.63569	39	5.41026	2.32513	38	5.65789	2.40805	36	5.83333	2.63493	38	5.68421	2.48352
1423	terkesiap	gasp	42	4.38095	1.6958	46	6.43478	1.80926	39	5.15385	1.56505	38	4.94737	2.47088	36	6	2.50713	38	3.86842	2.29183
1424	terluka	injured	42	2.85714	1.70468	46	5.43478	2.50911	39	5.12821	2.34161	38	5.07895	2.70517	36	5.44444	2.29838	38	6.28947	2.33548
1425	termometer	thermometer	42	5.61905	1.72432	46	4.56522	1.88151	39	5.07692	2.09491	38	5.02632	2.82352	36	2.94444	2.27965	38	5.78947	2.27985
1426	terompet	trumpet	42	5.66667	2.10304	46	5.17391	2.20408	39	5.84615	1.89929	38	6.15789	1.96629	36	2.33333	2.22967	38	5.63158	2.35293
1427	teroris	terrorist	42	2.47619	1.67096	46	6.52174	1.88254	39	4.76923	2.45444	38	4.55263	3.35065	36	3.27778	2.23749	38	5.71053	2.66009
1428	terperanjat	startled, surprised	42	4.47619	1.41831	46	6.08696	2.15846	39	4.76923	1.9929	38	5.23684	2.4762	36	5.55556	2.15731	38	4.47368	2.21465
1429	terpesona	fascinated	42	6.7619	1.81873	46	5.13043	2.53516	39	5.87179	2.05426	38	5.92105	2.60334	36	6.02778	2.28643	38	6.07895	2.13569
1430	terpikat	attracted	42	5.66667	1.95893	46	5.17391	2.35989	39	5.92308	2.08231	38	4.76316	2.62456	36	5.80556	2.16227	38	4.84211	2.28422
1431	terpisah	separate	42	3.57143	1.48394	46	5.19565	2.49105	39	4.41026	2.34765	38	4.78947	2.81077	36	6.33333	2.60768	38	5.65789	2.37414
1432	tersentuh	touched	42	6.85714	1.57064	46	5.26087	2.44436	39	5.66667	2.06899	38	5.92105	2.43157	36	5.33333	2.35433	38	6.07895	2.19805
1433	tersinggung	offended	42	3.42857	1.4507	46	5.73913	2.04868	39	4.84615	2.09685	38	6.10526	2.60757	36	5.63889	2.5763	38	6.42105	2.08769
1434	tersipu	blushing	42	5.33333	1.80334	46	5	2.12916	39	5.66667	2.15618	38	5.26316	2.32128	36	6.47222	1.90467	38	5.05263	2.27735
1435	tertarik	interested	42	6.38095	1.8072	46	4.91304	2.52829	39	5.92308	2.16898	38	5.84211	2.44426	36	5.5	2.11795	38	6.18421	2.10348
1436	tertekan	oppressed, stressed	42	3.42857	1.8629	46	5.56522	2.37255	39	4.74359	2.14866	38	5.73684	2.36739	36	5.52778	2.62391	38	6.42105	2.08769
1437	terwelu	hare	42	4.57143	1.38181	46	4.56522	1.55852	39	4.71795	1.62138	38	4.21053	1.7267	36	4.55556	2.31078	38	4.05263	1.97207
1438	tetek	breast	42	4.61905	1.51339	46	4.78261	1.76274	39	4.61538	1.7262	38	4.86842	2.55926	36	2.91667	1.9328	38	4.57895	2.47836
1439	tidur	sleep	42	6.90476	1.79171	46	3.76087	2.44208	39	6	2.32832	38	6.26316	2.74782	36	3.97222	2.54655	38	6.78947	2.40672
1440	tikus	mice	42	3.7619	1.76427	46	5.02174	2.23596	39	5.10256	2.17395	38	6.05263	2.68074	36	2.5	1.81265	38	5.81579	2.55592
1441	tim	team	42	6.42857	1.51646	46	4.76087	2.23293	39	5.79487	1.73478	38	7.10526	1.70515	36	4.19444	2.35214	38	5.76316	2.17398
1442	tinju	boxing	42	4.19048	1.67096	46	4.93478	2.42581	39	4.89744	1.80343	38	5.92105	2.68511	36	3.91667	2.39494	38	5.55263	2.13968
1443	tinta	ink	42	5.61905	1.8072	46	4.06522	1.99335	39	5	2.21241	38	6.13158	2.0687	36	2.69444	1.67023	38	5.84211	2.563
1444	tirai	curtain	42	5.85714	1.33565	46	3.80435	1.65489	39	5.51282	2.05031	38	6.13158	2.14566	36	2.08333	1.59239	38	4.97368	2.5836
1445	toko	shop, store	42	5.90476	1.7364	46	4.28261	2.14645	39	5.58974	1.80231	38	6.57895	2.08769	36	2.77778	1.70899	38	6.31579	2.06784
1446	tolol	stupid, foolish	42	2.47619	1.23443	46	5.43478	1.90499	39	4.74359	2.17302	38	5.26316	2.6374	36	5.61111	2.47592	38	5	2.67117
1447	tompel	birthmark	42	4.19048	1.75636	46	4.52174	2.41052	39	4.97436	1.93971	38	5.81579	2.15426	36	2.77778	1.92889	38	5.34211	2.31652
1448	tong	vat	42	5.14286	1.80205	46	3.67391	2.06618	39	5.28205	2.10199	38	5.18421	2.31161	36	2.33333	1.67332	38	4.94737	2.42674
1449	tongkat kruk	stick crutches	42	4.85714	1.6612	46	4.23913	1.68898	39	4.84615	1.74021	38	4.60526	2.4444	36	3.22222	2.09913	38	3.63158	2.00568
1450	topan	cyclone, typhoon	42	3.61905	1.48081	46	5.3913	2.37092	39	3.94872	2.55414	38	3.97368	2.62511	36	4.36111	2.88001	38	4.94737	2.4818
1451	topi	hat	42	5.71429	1.82511	46	3.47826	1.85878	39	5.66667	2.20446	38	6.26316	2.36739	36	2.77778	1.97283	38	6.10526	2.20306
1452	tornado	tornado	42	3.52381	1.6999	46	6.43478	1.64184	39	4.15385	2.13416	38	5.10526	2.7192	36	3.75	2.2599	38	4.73684	2.29787
1453	tradisi	tradition	42	5.85714	1.33565	46	5.26087	2.23542	39	5.02564	2.19434	38	5.84211	2.53117	36	5.69444	2.93569	38	6.18421	2.41454
[truncated: 37 more rows]

## Sheet: Male
No	Words (Indonesian)	Words (English)	Male_Valence_N	Male_Valence_Mean	Male_Valence_SD	Male_Arousal_N	Male_Arousal_Mean	Male_Arousal_SD	Male_Dominance_N	Male_Dominance_Mean	Male_Dominance_SD	Male_Predictability_N	ALLPredictability_Mean	Male_Predictability_SD	Male_Concreteness_N	Male_Concreteness_Mean	Male_Concreteness_SD	Male_Frequency_N	Male_Frequency_Mean	Male_Frequency_SD
[truncated: 1,490 more rows]
